# Supplementary material for: The influence of estrogen deficiency on the structural and mechanical properties of rat cortical bone
Source: PeerJ. 2021 Jan 13;9:e10213. doi: 10.7717/peerj.10213 (PMC7811283; doi:10.7717/peerj.10213)
Supplement: Supplemental Information 1 — One column contains the group (ovariectomized vs. non ovariectomized), second column the sample number, the third the bone type. [file peerj-09-10213-s001.xlsx]

## Sheet: Sheet1
OVH/nOVH	sample	bone type	modulus	hardness
1	1	1	20.5075	0.899943		nOVH-1
1	1	1	20.5126	1.02287		OVH-2
1	1	1	22.3916	0.848111
1	1	1	22.8906	0.851013
1	1	1	24.065	1.06858
1	1	1	26.1662	1.08107
1	1	1	26.2288	1.04689
1	1	1	26.2976	1.03161
1	1	1	26.3758	1.16266
1	1	1	26.4447	1.2792
1	1	1	26.4491	1.08887
1	1	1	26.4761	1.0861
1	1	1	26.5448	1.12079
1	1	1	26.5691	1.23731
1	1	1	26.6618	1.01326
1	1	1	26.7204	1.06951
1	1	1	26.7582	1.12927
1	1	1	26.7985	1.05584
1	1	1	26.8094	1.0885
1	1	1	27.1811	1.27122
1	1	1	27.319	1.13444
1	1	1	27.3243	1.15262
1	1	1	27.5129	1.14285
1	1	1	27.7566	1.08595
1	1	1	27.8065	1.10544
1	1	1	27.8372	1.22231
1	1	1	27.8872	1.14171
1	1	1	28.0113	1.19547
1	1	1	28.0772	1.03319
1	1	1	28.0838	1.11284
1	1	1	28.3323	1.22035
1	1	1	28.8008	1.15702
1	1	1	28.8434	1.11438
1	1	1	29.193	1.23035
1	1	1	29.2783	1.14258
1	1	1	29.3089	1.23132
1	1	1	29.5257	1.15696
1	1	1	29.6205	1.07058
1	1	1	30.0944	1.23534
1	1	1	30.2095	1.17043
1	1	1	30.337	1.24491
1	1	1	30.5513	1.16171
1	1	1	30.7771	1.323
1	1	1	30.8031	1.25962
1	1	1	30.8202	1.26649
1	1	1	30.957	1.3005
1	1	1	31.1072	1.28096
1	1	1	31.2052	1.27251
1	1	1	26.6345	1.2556
1	1	1	31.6445	1.26656
1	1	1	31.8727	1.22857
1	1	1	25.0338	1.31702
1	1	1	32.0588	1.25352
1	1	1	32.2765	1.29042
1	1	1	32.3829	1.33222
1	1	1	32.5471	1.28652
1	1	2	22.5259	0.794104
1	1	2	24.1539	0.938953
1	1	2	24.7097	0.990357
1	1	2	24.9379	0.644875
1	1	2	25.1001	0.978881
1	1	2	26.1013	1.05695
1	1	2	26.9492	0.966185
1	1	2	27.0633	0.97491
1	1	2	27.091	1.10296
1	1	2	27.1812	1.2699
1	1	2	27.3505	1.00896
1	1	2	27.8604	0.95586
1	1	2	28.0882	1.05532
1	1	2	28.2027	1.09402
1	1	2	31.4668	1.1113
1	1	2	29.7135	1.23289
1	1	2	29.9367	1.09921
1	1	2	30.0063	1.27592
1	1	2	30.2845	1.01507
1	1	2	30.9219	1.17546
1	1	2	31.0954	1.13206
1	1	2	31.2589	1.26545
1	1	2	31.5476	1.10146
1	1	2	31.8568	1.16566
1	1	2	31.861	1.14538
1	1	2	31.9594	1.25368
1	1	2	32.0033	1.27257
1	1	2	32.0836	1.26229
1	1	2	32.2964	1.15158
1	1	2	32.3892	1.26946
1	1	2	32.5096	1.2253
1	1	2	32.5358	1.1919
1	1	2	32.6067	1.28407
1	1	2	32.8294	1.16487
1	1	2	32.8537	1.23455
1	1	2	33.0452	1.19895
1	1	2	33.0824	1.31546
1	1	2	33.1015	1.21987
1	1	2	33.7402	1.38541
1	1	2	33.747	1.36303
1	1	2	33.8141	1.28506
1	1	2	33.9942	1.37172
1	1	2	34.1951	1.3683
1	1	2	34.2677	1.39546
1	1	2	34.4247	1.58583
1	1	2	34.4674	1.3099
1	1	2	34.999	1.37972
1	1	2	36.2701	1.36387
1	1	2	37.1962	1.61021
1	1	3	27.8705	0.788625
1	5	1	23.1352	0.949861
1	5	1	23.1592	0.772168
1	5	1	23.5112	0.954574
1	5	1	23.5909	0.971628
1	5	1	24.6564	1.03163
1	5	1	25.0266	0.972058
1	5	1	25.0779	1.16131
1	5	1	25.3125	1.06644
1	5	1	25.3374	0.942381
1	5	1	25.3812	1.01198
1	5	1	25.611	0.950503
1	5	1	26.1264	0.936325
1	5	1	26.6195	0.999066
1	5	1	26.7108	1.13626
1	5	1	26.8047	0.987987
1	5	1	27.1511	1.00613
1	5	1	27.2197	1.00341
1	5	1	27.7383	1.10024
1	5	1	28.0353	1.18755
1	5	1	28.1922	1.24719
1	5	1	28.295	1.21109
1	5	1	28.5727	1.05172
1	5	1	28.6213	1.20275
1	5	1	28.6473	1.18827
1	5	1	29.295	1.05781
1	5	1	29.4019	1.12921
1	5	1	29.5019	1.02101
1	5	1	29.5419	1.22333
1	5	1	29.7379	1.16402
1	5	1	29.9862	1.19099
1	5	1	30.108	1.19002
1	5	1	30.1407	1.17111
1	5	1	30.3121	1.1418
1	5	1	30.4693	1.28555
1	5	1	30.6877	1.20693
1	5	1	30.7347	1.23978
1	5	1	30.9684	1.24843
1	5	1	26.1738	1.1726
1	5	1	32.1115	1.32052
1	5	1	32.3471	1.2298
1	5	2	21.3998	0.912942
1	5	2	22.0259	1.04106
1	5	2	23.3594	1.00371
1	5	2	23.449	1.03757
1	5	2	23.5129	0.975952
1	5	2	23.6554	0.739906
1	5	2	23.7041	0.895977
1	5	2	24.4819	1.14625
1	5	2	24.4821	0.960381
1	5	2	24.4876	0.775084
1	5	2	24.6948	0.861027
1	5	2	24.7206	0.967212
1	5	2	24.8966	0.86435
1	5	2	24.8979	1.13637
1	5	2	24.9342	1.05415
1	5	2	25.6922	1.0763
1	5	2	26.2258	0.976181
1	5	2	27.1277	1.05504
1	5	2	27.3593	0.914888
1	5	2	27.6371	1.01299
1	5	2	27.6972	0.962749
1	5	2	27.7754	0.963591
1	5	2	28.0331	1.07561
1	5	2	28.0976	1.04291
1	5	2	28.1155	1.12049
1	5	2	28.2037	0.91957
1	5	2	28.24	1.02107
1	5	2	28.4458	1.24574
1	5	2	28.4513	0.965999
1	5	2	28.4806	1.0281
1	5	2	32.7015	1.15983
1	5	2	28.7114	1.19487
1	5	2	29.2551	1.18274
1	5	2	29.3945	1.01077
1	5	2	29.9407	1.10009
1	5	2	30.0548	1.16782
1	5	2	30.1442	1.19631
1	5	2	30.7221	1.14374
1	5	2	30.7463	1.07782
1	5	2	31.4861	1.25903
1	5	2	31.6014	1.2502
1	5	2	31.6781	1.19335
1	5	2	31.794	1.21517
1	5	2	32.2214	1.30698
1	5	2	32.5365	1.24989
1	5	2	32.5931	1.1863
1	5	2	33.3666	1.34075
1	5	2	33.721	1.33361
1	5	2	33.744	1.38626
1	5	2	33.8971	1.32827
1	5	2	34.0452	1.28862
1	5	2	34.421	1.32509
1	5	2	34.7247	1.29722
1	6	1	21.8135	0.762725
1	6	1	22.5924	0.954494
1	6	1	23.2113	1.09677
1	6	1	24.689	0.931477
1	6	1	25.1017	1.04033
1	6	1	25.6426	1.06147
1	6	1	25.7287	0.929958
1	6	1	25.944	1.04022
1	6	1	25.9625	1.02522
1	6	1	26.47	0.932544
1	6	1	26.5563	1.15282
1	6	1	26.7088	1.15788
1	6	1	26.9711	1.20311
1	6	1	27.0342	1.17616
1	6	1	27.0567	1.01918
1	6	1	27.2309	1.02388
1	6	1	27.2323	1.10072
1	6	1	27.4633	0.991833
1	6	1	27.477	1.13361
1	6	1	27.797	1.01845
1	6	1	28.0176	1.15794
1	6	1	28.3922	1.1878
1	6	1	28.6434	1.09134
1	6	1	28.7806	1.27595
1	6	1	29.306	1.12589
1	6	1	29.8594	1.21778
1	6	1	30.0415	1.1961
1	6	1	30.6685	1.30221
1	6	1	30.8441	1.34533
1	6	1	31.1241	1.36352
1	6	1	31.1248	1.14793
1	6	1	31.1923	1.34305
1	6	1	31.3874	1.25943
1	6	1	31.8271	1.2955
1	6	1	31.998	1.44771
1	6	1	32.1314	1.3282
1	6	1	32.3763	1.26711
1	6	2	23.5703	0.523204
1	6	2	23.7382	0.849627
1	6	2	24.7288	1.12708
1	6	2	25.3951	1.07806
1	6	2	25.7038	0.962937
1	6	2	26.1364	0.874988
1	6	2	26.5401	0.773615
1	6	2	26.7159	0.85456
1	6	2	27.1352	1.18285
1	6	2	27.1571	0.935204
1	6	2	27.3748	1.11465
1	6	2	27.7348	0.876836
1	6	2	28.0691	1.02726
1	6	2	28.1372	1.04325
1	6	2	28.3073	1.02772
1	6	2	28.3886	1.08025
1	6	2	28.5718	0.903504
1	6	2	28.66	1.0009
1	6	2	29.0069	1.01862
1	6	2	29.1191	1.09736
1	6	2	29.4445	1.19932
1	6	2	29.6305	1.1621
1	6	2	29.6363	1.06193
1	6	2	29.6987	1.23054
1	6	2	29.9083	1.06123
1	6	2	29.9942	1.05564
1	6	2	30.1079	1.05608
1	6	2	30.2689	1.09053
1	6	2	30.2998	1.10758
1	6	2	30.4859	1.14936
1	6	2	30.5419	1.06119
1	6	2	30.7784	1.2161
1	6	2	30.7791	1.21901
1	6	2	30.9854	1.08466
1	6	2	31.0119	1.05968
1	6	2	31.161	1.23107
1	6	2	31.4776	1.29456
1	6	2	31.5722	1.2805
1	6	2	31.5802	1.30708
1	6	2	31.6435	1.24161
1	6	2	31.7466	1.19466
1	6	2	32.1459	1.31916
1	6	2	32.1785	1.36416
1	6	2	32.2928	1.33701
1	6	2	32.4993	1.21809
1	6	2	33.0116	1.38433
1	6	2	33.1731	1.44022
1	6	2	33.2926	1.39577
1	6	2	33.3285	1.26834
1	6	2	33.3364	1.32771
1	6	2	33.3463	1.25337
1	6	2	33.4162	1.34524
1	6	2	33.4566	1.3469
1	6	2	33.627	1.28609
1	6	2	33.6815	1.14098
1	6	2	34.156	1.45745
1	6	2	34.3199	1.45816
1	6	2	34.3875	1.23835
1	6	2	35.1194	1.33042
1	6	2	35.2857	1.3663
1	6	2	35.4814	1.50856
1	6	2	35.5029	1.53402
1	6	2	35.5915	1.35842
1	6	2	35.6468	1.48401
1	6	2	35.6523	1.31648
1	6	2	36.2133	1.49291
1	6	3	33.5464	1.32904
1	6	3	33.8537	1.26319
1	6	3	34.1931	1.45927
1	6	3	35.3742	1.4202
1	6	3	35.602	1.36933
2	2	1	19.8926	0.608111
2	2	1	22.2353	0.829209
2	2	1	22.5167	0.786433
2	2	1	24.0571	0.940285
2	2	1	24.6653	0.97339
2	2	1	25.0282	0.919788
2	2	1	25.508	0.875896
2	2	1	25.6847	1.07722
2	2	1	26.6254	0.864389
2	2	1	26.7545	1.0477
2	2	1	27.0735	0.942045
2	2	1	27.3216	0.992981
2	2	1	27.5395	1.13924
2	2	1	27.7649	0.928134
2	2	1	27.7904	1.15117
2	2	1	28.2963	1.15829
2	2	1	28.3996	1.09334
2	2	1	28.4459	1.18613
2	2	1	28.5097	1.203
2	2	1	28.5449	1.17128
2	2	1	28.8566	1.26486
2	2	1	29.373	1.13714
2	2	1	29.466	1.16716
2	2	1	29.4671	1.16691
2	2	1	29.6739	1.17627
2	2	1	30.0665	1.24853
2	2	1	30.1229	1.24567
2	2	1	30.3719	1.26876
2	2	1	30.3909	1.36418
2	2	1	30.5374	1.25084
2	2	1	30.9321	1.17594
2	2	1	31.08	1.23598
2	2	1	31.3951	1.16052
2	2	1	31.5978	1.1958
2	2	1	31.6611	1.26751
2	2	1	31.6747	1.20576
2	2	1	31.9977	1.38783
2	2	1	32.5902	1.16884
2	2	1	32.6193	1.22031
2	2	1	32.652	1.37786
2	2	1	33.5657	1.36407
2	2	1	33.6824	1.43573
2	2	1	34.2894	1.53605
2	2	2	21.8312	0.889051
2	2	2	22.8551	1.00219
2	2	2	23.3707	0.777601
2	2	2	23.5058	0.846157
2	2	2	24.4517	0.877971
2	2	2	25.229	0.925759
2	2	2	25.7666	0.895217
2	2	2	25.8073	0.947036
2	2	2	26.3167	0.904785
2	2	2	26.4304	1.02841
2	2	2	26.9475	0.898732
2	2	2	26.9817	1.00823
2	2	2	26.9865	0.89698
2	2	2	27.2771	0.895267
2	2	2	27.4243	1.01106
2	2	2	27.915	0.823021
2	2	2	27.9893	1.0191
2	2	2	28.127	1.01248
2	2	2	28.3678	0.987426
2	2	2	28.3879	1.00269
2	2	2	28.5088	1.08236
2	2	2	28.8463	0.984053
2	2	2	28.957	1.11936
2	2	2	29.1544	1.08471
2	2	2	29.2083	1.1363
2	2	2	29.2164	0.938544
2	2	2	29.2976	1.15531
2	2	2	29.4022	1.11776
2	2	2	29.6335	1.02663
2	2	2	29.8071	1.15977
2	2	2	29.8992	1.0887
2	2	2	29.9253	1.04342
2	2	2	29.9729	1.2281
2	2	2	30.1843	1.07241
2	2	2	30.2914	1.15434
2	2	2	30.4675	1.15152
2	2	2	30.4838	1.12812
2	2	2	30.4977	1.22028
2	2	2	30.5658	1.15664
2	2	2	30.9002	1.21894
2	2	2	31.3211	1.1822
2	2	2	31.4754	1.21144
2	2	2	31.4788	1.16847
2	2	2	31.4943	1.15129
2	2	2	32.2181	1.18891
2	2	2	32.4794	1.21421
2	2	3	27.9245	1.05268
2	2	3	27.9553	1.15286
2	2	3	29.2427	1.08581
2	3	1	20.3529	1.04179
2	3	1	21.4509	1.01024
2	3	1	21.712	1.10164
2	3	1	21.8616	0.931765
2	3	1	21.8755	1.19236
2	3	1	21.9551	1.22769
2	3	1	22.0328	1.18982
2	3	1	22.1824	1.00884
2	3	1	22.2052	0.983701
2	3	1	22.2544	0.988424
2	3	1	22.2691	1.22652
2	3	1	22.3376	1.04533
2	3	1	22.4502	1.01609
2	3	1	22.7446	1.29375
2	3	1	22.9504	1.33001
2	3	1	23.452	1.2
2	3	1	23.853	1.1723
2	3	1	24.1657	1.113
2	3	1	24.4625	1.10364
2	3	1	24.6503	1.07901
2	3	1	25.395	1.20625
2	3	1	25.5071	1.10231
2	3	1	25.5571	1.23048
2	3	1	26.0366	1.18581
2	3	2	20.8776	0.831097
2	3	2	20.9676	0.852082
2	3	2	21.0031	0.847915
2	3	2	21.0409	0.970991
2	3	2	21.1459	0.908442
2	3	2	21.4284	0.896326
2	3	2	22.0756	0.886943
2	3	2	22.314	1.03583
2	3	2	22.5401	1.18912
2	3	2	22.6867	1.08726
2	3	2	22.9258	0.935681
2	3	2	23.0537	1.05511
2	3	2	23.069	1.09675
2	3	2	23.3309	1.16326
2	3	2	23.4922	1.19084
2	3	2	23.5991	1.06825
2	3	2	24.0755	0.911249
2	3	2	24.1556	1.34695
2	3	2	24.177	1.12818
2	3	2	24.1981	1.09889
2	3	2	24.3758	1.00681
2	3	2	24.4001	1.13695
2	3	2	24.7754	1.12186
2	3	2	24.8191	1.06595
2	3	2	24.9349	1.08312
2	3	2	24.9349	1.18343
2	3	2	25.4314	1.37883
2	3	2	25.4761	1.10083
2	3	2	25.7491	1.10025
2	3	2	25.7701	1.15734
2	3	2	26.0028	1.17328
2	3	2	26.1869	1.19546
2	3	2	26.3995	1.19531
2	3	2	26.4145	1.14746
2	3	2	26.6811	1.1405
2	3	2	26.807	1.17923
2	3	2	26.8436	1.15222
2	3	2	26.9791	1.23015
2	3	2	27.3257	1.23001
2	3	2	27.5392	1.20873
2	3	2	27.5874	1.31977
2	3	2	27.8718	1.23671
2	3	2	27.9083	1.30266
2	3	2	27.9801	1.30376
2	3	2	28.0779	1.26086
2	3	2	28.1062	1.29388
2	3	2	28.8579	1.39207
2	3	2	29.4042	1.36561
2	3	2	29.6163	1.34726
2	3	3	27.9295	1.27334
2	3	3	28.0513	1.30598
2	3	3	29.2661	1.35104
2	4	1	18.9191	0.464613
2	4	1	20.1517	0.550012
2	4	1	20.248	0.578191
2	4	1	23.7615	0.697652
2	4	1	24.1111	1.16947
2	4	1	24.7575	1.07707
2	4	1	26.3884	0.79946
2	4	1	26.3952	0.928356
2	4	1	26.4969	1.17193
2	4	1	28.2019	1.11376
2	4	1	28.5126	1.10387
2	4	1	28.7962	1.15397
2	4	1	29.3326	0.981452
2	4	1	29.4318	1.16356
2	4	1	29.4387	1.15813
2	4	1	29.5686	0.962981
2	4	1	29.7662	1.19976
2	4	1	29.9904	1.10794
2	4	1	30.9238	1.18367
2	4	1	31.0396	1.21124
2	4	1	31.0804	1.31272
2	4	1	31.9286	1.26533
2	4	1	32.0125	1.3507
2	4	1	32.4966	1.38987
2	4	1	32.5583	1.3479
2	4	1	32.597	1.22345
2	4	1	33.0075	1.27963
2	4	1	33.1753	1.36811
2	4	1	33.3759	1.30699
2	4	1	33.3971	1.30836
2	4	1	33.4476	1.37726
2	4	1	33.6368	1.40515
2	4	1	33.7909	1.25888
2	4	1	33.871	1.36133
2	4	1	33.8956	1.42514
2	4	1	37.412	1.55448
2	4	2	21.0818	0.627241
2	4	2	22.124	0.827965
2	4	2	22.2437	0.569678
2	4	2	22.9826	0.427352
2	4	2	23.6022	0.93099
2	4	2	24.202	0.893737
2	4	2	24.3846	0.977902
2	4	2	25.5322	0.905077
2	4	2	25.5985	1.2052
2	4	2	26.218	0.866443
2	4	2	26.5123	0.849824
2	4	2	26.914	0.99205
2	4	2	27.0417	1.03242
2	4	2	27.3964	0.964103
2	4	2	27.5833	1.04012
2	4	2	27.8035	1.12984
2	4	2	27.8042	1.10821
2	4	2	28.3714	1.11977
2	4	2	29.2783	1.0624
2	4	2	29.6777	1.12851
2	4	2	29.704	1.10834
2	4	2	29.75	1.15529
2	4	2	30.4388	1.12315
2	4	2	30.46	1.18289
2	4	2	30.5766	1.05277
2	4	2	30.9135	1.27012
2	4	2	30.9167	1.24097
2	4	2	30.92	1.07068
2	4	2	31.2213	1.19256
2	4	2	31.279	1.20036
2	4	2	31.2893	1.24288
2	4	2	31.3998	1.24944
2	4	2	31.5113	1.16166
2	4	2	31.7337	0.955234
2	4	2	31.9375	1.20175
2	4	2	31.9727	1.25575
2	4	2	32.0362	1.10328
2	4	2	32.0921	1.33477
2	4	2	32.2602	1.35627
2	4	2	32.4396	1.27634
2	4	2	32.5423	1.157
2	4	2	32.586	1.3478
2	4	2	32.6098	1.27004
2	4	2	32.9299	1.29036
2	4	2	33.1267	1.31512
2	4	2	33.1365	1.31189
2	4	2	33.1558	1.30579
2	4	2	33.2994	1.30771
2	4	2	33.8107	1.20149
2	4	2	34.0059	1.39842
2	4	2	34.0162	1.37859
2	4	2	34.3073	1.42542
2	4	2	34.5096	1.35736
2	4	2	34.7578	1.39213
2	4	2	35.0198	1.60273
2	4	2	36.0957	1.34544
2	4	2	37.011	1.56909
2	4	2	37.3839	1.41133
2	4	2	38.0833	1.55534
2	4	3	27.8577	0.953475
2	4	3	28.4663	1.18423
2	4	3	29.164	1.35805
2	4	3	34.9579	1.29631
2	4	3	37.45	1.38357
