# Supplementary material for: The influence of estrogen deficiency on the structural and mechanical properties of rat cortical bone
Source: PeerJ. 2021 Jan 13;9:e10213. doi: 10.7717/peerj.10213 (PMC7811283; doi:10.7717/peerj.10213)
Supplement: Supplemental Information 2 [file peerj-09-10213-s002.xlsx]

## Sheet: Gilad
OVH=2	lam=1	bone	slices	lac vol/vol	av. Lac vol.	vessel volume/total volume	#lac/vol (corrected)	# vessels/volume(corrected per mm)	porosity
1	1	19	5	0.00301579	126.071	0.0169722	23921.3	90.4192	0.019988
1	1	110	6	0.00615432	233.595	0.00349281	26346.2	62.1166	0.00964713
1	1	13	8	0.0071073	233.235	0.0527447	30472.7	108.431	0.059852
1	1	14	1	0.0107336	333.359	0.0107336	32198.2	69.307	0.0214671
1	1	15	2	0.00702473	217.896	0.0463971	32239	282.209	0.0534218
1	1	19	3	0.00454842	131.804	0.0194268	34509.1	141.301	0.0239752
1	1	13	7	0.0069807	201.064	0.0262689	34718.8	110.191	0.0332496
1	1	14	6	0.005114	143.111	0.0100754	35734.5	71.2414	0.0151894
1	1	14	3	0.00673555	182.191	0.00957052	36969.7	46.4699	0.0163061
1	1	14	8	0.00553664	149.355	0.00662881	37070.5	60.2857	0.0121654
1	1	13	3	0.00857813	225.956	0.012817	37963.7	122.889	0.0213951
1	1	110	3	0.00776011	203.22	0.0197552	38185.7	55.4094	0.0275154
1	1	13	1	0.00694559	177.914	0.00907487	39039.1	97.6986	0.0160205
1	1	19	6	0.00575281	142.248	0.0147912	40442.2	76.7848	0.020544
1	1	17	4	0.0125792	304.705	0.0393543	41283.1	72.4757	0.0519334
1	1	19	2	0.00829824	200.758	0.0262997	41334.6	107.449	0.034598
1	1	14	5	0.0200221	479.692	0.0120786	41739.5	70.3238	0.0321007
1	1	19	1	0.00738103	176.109	0.0282818	41911.8	100.234	0.0356628
1	1	14	7	0.00699334	165.748	0.00930199	42192.6	81.4426	0.0162953
1	1	13	2	0.0107117	249.904	0.0241003	42863.4	151.922	0.0348121
1	1	13	5	0.00862464	200.048	0.0349405	43112.8	198.652	0.0435652
1	1	19	11	0.00761741	175.759	0.0169822	43340	106.001	0.0245997
1	1	14	9	0.00771247	177.585	0.0183424	43429.7	92.9405	0.0260549
1	1	17	12	0.0125	284.165	0.0117069	43988.5	87.4653	0.0242068
1	1	15	5	0.0102089	230.79	0.0426585	44234.7	135.585	0.0528674
1	1	13	4	0.0106354	239.492	0.0321702	44408.1	92.988	0.0428056
1	1	17	10	0.015509	344.04	0.015509	45079.1	56.5206	0.031018
1	1	19	9	0.00760517	163.758	0.0230476	46441.4	107.962	0.0306528
1	1	110	1	0.0106845	229.959	0.0205567	46462.8	106.454	0.0312412
1	1	16	1	0.0139784	299.203	0.0312229	46718.6	161.167	0.0452012
1	1	14	4	0.00693772	147.477	0.00880104	47042.6	67.9118	0.0157388
1	1	17	2	0.0130029	271.945	0.0385129	47814.6	81.4741	0.0515159
1	1	110	4	0.0133069	275.194	0.019562	48354.7	555.615	0.0328689
1	1	15	4	0.0113697	234.759	0.0243936	48431.4	337.264	0.0357633
1	1	16	2	0.0146047	299.902	0.0199626	48698.2	173.951	0.0345673
1	1	17	7	0.013815	283.462	0.0196439	48736.5	108.152	0.0334589
1	1	15	6	0.0135557	272.142	0.0202217	49811.2	229.076	0.0337774
1	1	110	9	0.0122198	244.81	0.0231303	49915.4	125.617	0.0353501
1	1	17	1	0.0142688	284.929	0.0195333	50078.7	144.618	0.0338021
1	1	110	2	0.0118847	237.223	0.0205063	50099.3	90.7746	0.032391
1	1	19	7	0.00872483	172.552	0.0190509	50563.6	101.827	0.0277757
1	1	110	5	0.0145633	282.265	0.0217281	51594.5	210.384	0.0362914
1	1	11	1	0.0120477	233.188	0.0247821	51664.9	121.139	0.0368298
1	1	17	3	0.0161814	312.292	0.0144305	51814.9	108.441	0.0306119
1	1	13	6	0.0112074	215.539	0.0295658	51997.2	156.447	0.0407732
1	1	17	11	0.0139805	267.493	0.0169393	52265	70.6195	0.0309198
1	1	17	8	0.0134829	257.685	0.0163566	52323.2	114.711	0.0298395
1	1	19	10	0.00979511	187.121	0.0127621	52346.3	46.8107	0.0225572
1	1	16	3	0.0169792	320.312	0.0134539	53008.1	151.081	0.030433
1	1	110	8	0.0155417	291.556	0.0161021	53306	65.303	0.0316438
1	1	15	3	0.0137112	256.137	0.0455522	53530.7	207.013	0.0592634
1	1	15	8	0.0216772	403.292	0.0216772	53750.7	128.664	0.0433544
1	1	11	4	0.0129204	236.835	0.0111453	54554.5	84.0512	0.0240658
1	1	14	2	0.0110651	202.016	0.0141068	54773.4	108.482	0.0251719
1	1	17	5	0.0150848	274.797	0.0192012	54894.2	199.54	0.034286
1	1	17	9	0.0146752	265.696	0.0152781	55233.2	120.768	0.0299534
1	1	110	7	0.0142586	256.874	0.017353	55508.2	138.321	0.0316116
1	1	15	1	0.0116836	209.703	0.0301174	55714.9	310.579	0.041801
1	1	17	6	0.0152196	272.316	0.0221138	55889.6	113.245	0.0373335
1	1	15	7	0.0148211	264.161	0.0164491	56106.4	105.347	0.0312702
1	1	19	8	0.0168522	299.143	0.023801	56335	140.834	0.0406532
1	1	19	4	0.011509	199.567	0.0192757	57670.2	153.974	0.0307848
1	1	16	4	0.0190664	318.144	0.023471	59930	383.538	0.0425374
1	1	11	5	0.0158009	260.153	0.0148402	60736.8	165.779	0.0306411
1	1	11	3	0.0165122	262.64	0.0150394	62870.2	150.515	0.0315516
1	1	11	2	0.015133	234.557	0.0183625	64517.4	146.276	0.0334954
1	2	14	23	0.00816834	162.271	0.0123941	50337.8	150.467	0.0205624
1	2	16	4	0.0123851	244.075	0.0208732	50742.9	168.782	0.0332583
1	2	19	5	0.00808445	156.439	0.0180264	51678.1	60.2795	0.0261108
1	2	14	9	0.00871046	168.242	0.00727275	51773.4	95.0163	0.0159832
1	2	16	22	0.0148048	262.329	0.0172871	56436.1	327.362	0.0320919
1	2	110	1	0.0104834	181.034	0.0353366	57908.6	170.326	0.04582
1	2	14	1	0.0107881	181.257	0.0383967	59517.9	251.238	0.0491848
1	2	14	6	0.0100135	167.55	0.00912844	59764.6	183.192	0.019142
1	2	14	22	0.011685	194.616	0.00136716	60041.5	244.059	0.0130522
1	2	16	21	0.0150009	248.231	0.0206884	60431.1	138.317	0.0356893
1	2	14	8	0.00966137	159.756	0.00989591	60475.7	120.571	0.0195573
1	2	14	4	0.0097536	160.067	0.0356613	60934.5	109.206	0.0454149
1	2	14	2	0.0102179	166.552	0.0129273	61349.6	135.385	0.0231452
1	2	14	21	0.0123415	199.153	0.0130094	61970	282.032	0.0253509
1	2	13	6	0.033996	539.756	0.0149619	62984.1	166.877	0.0489579
1	2	110	3	0.0191536	297.074	0.0229088	64474.3	304.752	0.0420625
1	2	19	7	0.0105319	161.958	0.0140551	65028.6	124.455	0.024587
1	2	15	2	0.0156763	239.342	0.091266	65497.3	90.3068	0.106942
1	2	13	8	0.0186411	283.121	0.0257716	65841.4	95.3631	0.0444126
1	2	19	2	0.015249	229.951	0.0223017	66313.9	154.418	0.0375507
1	2	110	20	0.0174881	262.313	0.0237815	66668.7	208.896	0.0412695
1	2	13	7	0.0168029	251.61	0.0198678	66781.4	165.287	0.0366706
1	2	13	4	0.0203563	304.132	0.0162849	66932.4	289.296	0.0366411
1	2	13	1	0.01563	232.024	0.0191612	67363.6	209.488	0.0347912
1	2	110	23	0.0172454	255.235	0.0289733	67566.7	161.229	0.0462186
1	2	14	3	0.0129137	190.448	0.0066459	67806.7	130.116	0.0195596
1	2	13	2	0.0172394	254.207	0.0415836	67816.5	309.69	0.0588231
1	2	110	4	0.0153514	226.131	0.0228041	67887.1	370.41	0.0381555
1	2	11	5	0.017366	253.771	0.0414686	68432	132.623	0.0588346
1	2	14	7	0.0116929	170.6	0.0102522	68539.9	95.0163	0.0219451
1	2	13	3	0.0150966	219.439	0.0184641	68796.2	153.611	0.0335607
1	2	16	3	0.019425	282.119	0.0116248	68854	109.877	0.0310498
1	2	11	1	0.0190994	276.771	0.0207299	69007.8	176.203	0.0398293
1	2	19	11	0.0137587	193.548	0.00951898	71086.8	121.144	0.0232777
1	2	19	20	0.0189717	259.508	0.0184603	73106.2	396.965	0.037432
1	2	13	5	0.0198344	270.31	0.0161214	73376.7	277.455	0.0359558
1	2	19	3	0.0119518	161.49	0.0144897	74009.7	117.751	0.0264415
1	2	110	21	0.0160532	216.407	0.0142181	74180.5	156.559	0.0302713
1	2	14	5	0.0134318	181.066	0.0066712	74181.5	126.583	0.0201029
1	2	110	6	0.017249	232.058	0.0178995	74330.5	176.829	0.0351485
1	2	19	6	0.013029	175.254	0.00996833	74343.7	143.971	0.0229974
1	2	19	8	0.0229788	303.879	0.0204277	75618.3	328.614	0.0434065
1	2	11	4	0.0212206	280.146	0.0125637	75748.3	238.145	0.0337843
1	2	16	2	0.0237593	310.201	0.0131929	76593.3	228.311	0.0369522
1	2	16	1	0.0186365	241.223	0.0203996	77258.4	167.748	0.0390361
1	2	15	6	0.0176256	224.504	0.0183598	78509	114.538	0.0359854
1	2	15	4	0.0171517	217.474	0.0171517	78867.6	189.711	0.0343033
1	2	110	8	0.0213854	271.069	0.0149798	78892.9	293.864	0.0363652
1	2	19	10	0.0137964	173.289	0.00995354	79615	124.828	0.02375
1	2	19	4	0.0209889	259.361	0.0201596	80925.3	356.852	0.0411485
1	2	110	22	0.0220259	271.406	0.0150019	81154.9	220.032	0.0370278
1	2	19	1	0.0247445	303.817	0.0189966	81445.6	516.593	0.0437411
1	2	17	4	0.0244473	296.093	0.0308715	82566.3	244.605	0.0553188
1	2	19	9	0.0158989	190.19	0.0149077	83594.5	134.953	0.0308066
1	2	110	7	0.0200612	239.918	0.0206404	83616.5	153.69	0.0407015
1	2	15	8	0.019756	231.812	0.0127263	85224.5	142.96	0.0324823
1	2	11	3	0.0225483	263.646	0.0244219	85524.9	289.452	0.0469702
1	2	17	2	0.0248329	289.159	0.0317041	85879.6	254.607	0.056537
1	2	11	2	0.0220058	255.165	0.0174954	86241.5	313.448	0.0395012
1	2	17	3	0.022281	258.007	0.0193345	86358.2	189.772	0.0416155
1	2	17	5	0.0265838	307.668	0.0297826	86404.2	247.05	0.0563664
1	2	15	1	0.024408	279.416	0.0173183	87353.5	273.309	0.0417263
1	2	15	7	0.0216183	246.057	0.0231285	87858.9	70.2312	0.0447468
1	2	17	1	0.0262065	293.221	0.0199649	89374.5	391.319	0.0461714
1	2	15	3	0.0253004	280.626	0.0205564	90157	194.835	0.0458568
1	2	17	7	0.0284328	307.862	0.01667	92355.6	369.518	0.0451028
1	2	17	8	0.0254484	275.349	0.0179222	92422.1	282.366	0.0433706
1	2	17	6	0.0273128	295.391	0.0179341	92463.2	276.822	0.0452468
1	2	17	9	0.0281016	303.466	0.0183301	92602	297.276	0.0464317
1	2	110	5	0.0250619	270.317	0.0190267	92713	210.384	0.0440886
1	2	110	9	0.0268347	286.352	0.0200494	93712.1	143.563	0.0468841
1	2	110	2	0.0280838	296.883	0.0265523	94595.4	145.239	0.0546361
1	2	17	10	0.0276021	286.682	0.0122272	96281.1	282.603	0.0398293
1	2	17	11	0.030039	308.572	0.0113919	97348.6	254.23	0.0414309
1	2	15	5	0.0272145	279.485	0.0143642	97373.7	338.962	0.0415787
1	2	17	12	0.0270593	272.083	0.0196825	99452.3	189.508	0.0467418
2	1	OVH_7	300-399	0.00322114	146.519	0.0223296	21984.4	49.936	0.0255507
2	1	OVH_4	50-149	0.00428851	170.028	0.0459009	25222.4	135.185	0.0501894
2	1	OVH_5	300-399	0.00333686	130.859	0.00973678	25499.7	9.26593	0.0130736
2	1	OVH_2	800-899	0.00569223	215.087	0.0927804	26464.8	32.4639	0.0984727
2	1	OVH_5	400-499	0.00406324	146.261	0.0210777	27780.8	147.306	0.025141
2	1	OVH_5	300-399	0.00396665	140.7	0.0239688	28192.3	239.293	0.0279354
2	1	OVH_8	50-149	0.00495676	175.482	0.0127091	28246.6	100.715	0.0176659
2	1	OVH_8	250-349	0.00448199	155.913	0.00605691	28746.7	29.9722	0.0105389
2	1	OVH_2	300-399	0.00477394	161.952	0.0201675	29477.5	137.048	0.0249415
2	1	OVH_1	1000-1099	0.00419605	142.334	0.0141003	29480.4	129.751	0.0182964
2	1	OVH_4	50-149	0.00673246	226.179	0.0292459	29766	171.858	0.0359784
2	1	OVH_1	DF_1	0.00431429	143.69	0.0217135	30024.9	121.446	0.0260277
2	1	OVH_2	900-1049	0.00697168	231.023	0.0576404	30177.4	100.02	0.0646121
2	1	OVH_8	50-149	0.0052153	165.901	0.0104799	31436.2	88.1024	0.0156952
2	1	OVH_6	550-649	0.00501763	158.928	0.0139229	31571.8	154.244	0.0189406
2	1	OVH_5	400-499	0.00426782	135.036	0.0099484	31605.1	98.897	0.0142162
2	1	OVH_7	400-499	0.00734138	231.633	0.0108714	31694.1	105.279	0.0182128
2	1	OVH_4	400-499	0.00453251	142.895	0.0363289	31719.2	161.622	0.0408614
2	1	OVH_1	800-899	0.00448209	141.218	0.0146286	31738.8	100.219	0.0191107
2	1	OVH_2	200-299	0.00472828	148.584	0.0284562	31822.2	109.331	0.0331845
2	1	OVH_6	850-949	0.00531267	166.333	0.0110576	31940	130.743	0.0163703
2	1	OVH_5	500-599	0.00512238	157.797	0.0178043	32461.9	134.127	0.0229267
2	1	OVH_1	1000-1099	0.00443501	136.585	0.0351541	32470.6	102.237	0.0395891
2	1	OVH_6	650-749	0.00508436	154.723	0.0157071	32861	148.292	0.0207915
2	1	OVH_3	800-899	0.00535332	162.541	0.0367375	32935.3	75.25	0.0420908
2	1	OVH_2	200-299	0.00628996	190.935	0.0371839	32943	119.785	0.0434738
2	1	OVH_1	700-799	0.00487186	147.782	0.0136405	32966.6	135.836	0.0185124
2	1	OVH_2	300-399	0.00700542	211.1	0.0269227	33185.3	123.711	0.0339282
2	1	OVH_8	150-249	0.00541778	162.685	0.0199375	33302.3	103.249	0.0253553
2	1	OVH_6	750-849	0.00551794	165.603	0.0121534	33320.3	137.824	0.0176714
2	1	OVH_6	950-1049	0.00550647	165.129	0.0141817	33346.4	86.2163	0.0196882
2	1	OVH_1	DF_1	0.00465805	139.417	0.0106746	33410.9	111.788	0.0153327
2	1	OVH_5	600-699	0.00588233	175.602	0.0170377	33498.2	208.83	0.02292
2	1	OVH_1	700-799	0.0048972	146.004	0.0311259	33541.5	116.186	0.0360231
2	1	OVH_6	1050-1149	0.0055265	164.547	0.0152496	33586.1	132.788	0.0207761
2	1	OVH_6	450-549	0.00533927	158.949	0.0125283	33591.1	127.199	0.0178676
2	1	OVH_1	900-999	0.00499019	148.044	0.0139756	33707.4	132.961	0.0189658
2	1	OVH_3	900-999	0.00487972	144.322	0.0195529	33811.4	128.688	0.0244326
2	1	OVH_5	600-699	0.00554905	163.706	0.0138795	33896.5	135.019	0.0194286
2	1	OVH_5	700-799	0.00605716	178.412	0.0170414	33950.4	347.676	0.0230986
2	1	OVH_2	600-699	0.0072716	212.932	0.019474	34149.9	93.5755	0.0267456
2	1	OVH_2	300-399	0.0067072	194.766	0.00751548	34437.3	78.148	0.0142227
2	1	OVH_6	450-549	0.00531034	154.168	0.0152868	34445.1	60.6597	0.0205971
2	1	OVH_8	250-349	0.0066261	190.247	0.0148939	34829	93.0705	0.02152
2	1	OVH_5	500-599	0.00537042	153.855	0.0159314	34905.9	232.229	0.0213018
2	1	OVH_4	150-300	0.00839141	240.248	0.0278286	34928.1	219.774	0.03622
2	1	OVH_5	900-999	0.00655585	186.971	0.0541009	35063.5	91.6979	0.0606568
2	1	OVH_2	800-899	0.00675407	191.994	0.0110703	35178.5	51.6485	0.0178244
2	1	OVH_1	800-899	0.00499393	141.92	0.0174365	35188.2	145.076	0.0224305
2	1	OVH_8	350-449	0.00683962	194.244	0.0151261	35211.6	71.6964	0.0219658
2	1	OVH_2	700-799	0.00804711	226.442	0.025604	35537.2	136.364	0.0336511
2	1	OVH_2	400-499	0.00690937	192.483	0.0116489	35896	145.549	0.0185582
2	1	OVH_2	200-299	0.00580119	161.551	0.0134275	35909.3	111.091	0.0192287
2	1	OVH_8	450-549	0.0073026	203.08	0.0207045	35959.2	114.235	0.0280071
2	1	OVH_2	500-599	0.00694687	192.079	0.0231887	36166.8	89.7189	0.0301356
2	1	OVH_5	1000-1099	0.00656603	180.302	0.0197327	36416.9	111.296	0.0262987
2	1	OVH_8	550-649	0.00761484	208.207	0.0117045	36573.4	58.0397	0.0193194
2	1	OVH_3	500-599	0.00570458	155.359	0.0213373	36718.7	185.945	0.0270419
2	1	OVH_2	900-1049	0.00863176	234.476	0.0152016	36812.9	142.722	0.0238333
2	1	OVH_5	700-799	0.00593669	161.042	0.00866017	36864.1	159.706	0.0145969
2	1	OVH_1	600-699	0.00552218	148.556	0.0156317	37172.3	128.827	0.0211539
2	1	OVH_1	900-999	0.00539983	145.065	0.0211296	37223.6	158.626	0.0265295
2	1	OVH_2	500-599	0.00766637	205.682	0.0161965	37272.9	125.208	0.0238628
2	1	OVH_5	800-899	0.00621781	166.724	0.018605	37294	208.806	0.0248228
2	1	OVH_8	850-950	0.00894473	239.829	0.014361	37296.2	81.8439	0.0233057
2	1	OVH_4	150-300	0.00772952	206.911	0.0280213	37356.7	188.761	0.0357508
2	1	OVH_3	1000-1150	0.00654326	175.075	0.0292702	37374	220.969	0.0358134
2	1	OVH_5	1000-1099	0.00665471	177.962	0.0278843	37394	235.272	0.034539
2	1	OVH_3	900-999	0.00584914	155.932	0.00582585	37510.7	75.9663	0.011675
2	1	OVH_3	700-799	0.0061035	161.499	0.0189132	37792.8	193.402	0.0250167
2	1	OVH_5	800-899	0.00657989	173.812	0.0238484	37856.3	226.602	0.0304283
2	1	OVH_8	650-749	0.00830072	218.578	0.0150188	37976	67.287	0.0233195
2	1	OVH_8	750-849	0.00866775	227.946	0.0113321	38025.5	71.1303	0.0199999
2	1	OVH_2	400-499	0.00762464	200.425	0.0120227	38042.4	85.6549	0.0196473
2	1	OVH_5	900-999	0.00654333	171.18	0.0118438	38224.9	141.099	0.0183871
2	1	OVH_5	1100-1199	0.0063111	164.525	0.014803	38359.5	203.917	0.0211141
2	1	OVH_6	650-749	0.00559352	144.749	0.0133633	38642.9	137.27	0.0189569
2	1	OVH_3	600-699	0.00608171	156.105	0.0195214	38959	156.26	0.0256032
2	1	OVH_1	600-699	0.0059049	151.342	0.0116065	39016.8	65.1805	0.0175114
2	1	OVH_4	500-649	0.00625861	159.919	0.0203425	39136.1	104.981	0.0266011
2	1	OVH_6	550-649	0.00664288	168.414	0.00853576	39443.9	91.8692	0.0151786
2	1	OVH_6	750-849	0.00635421	156.634	0.0129167	40567.1	144.127	0.0192709
2	1	OVH_7	500-599	0.00914402	220.944	0.0152206	41386.2	88.2007	0.0243647
2	1	OVH_6	850-949	0.00698614	166.209	0.0191784	42032.2	167.396	0.0261645
2	1	OVH_3	1000-1150	0.008407	198.746	0.0219221	42300.2	95.7738	0.0303291
2	1	OVH_4	650-799	0.00826692	194.614	0.060081	42478.4	114.415	0.0683479
2	1	OVH_3	500-599	0.00692376	162.23	0.00503571	42678.8	80.6439	0.0119595
2	1	OVH_3	800-899	0.00728468	170.175	0.00729967	42806.9	79.8202	0.0145843
2	1	OVH_6	950-1049	0.0079351	181.038	0.0158912	43831.3	96.5322	0.0238264
2	1	OVH_3	600-699	0.00757926	170.161	0.0151297	44541.6	95.0909	0.022709
2	1	OVH_3	400-499	0.0101769	225.968	0.031294	45037.1	145.753	0.0414709
2	1	OVH_4	400-499	0.00673337	149.376	0.0254278	45076.7	118.555	0.0321612
2	1	OVH_4	150-300	0.00933206	204.522	0.0274558	45628.7	239.73	0.0367878
2	1	OVH_3	700-799	0.00794892	172.771	0.00970349	46008.4	97.2552	0.0176524
2	1	OVH_7	600-699	0.00960706	208.548	0.012735	46066.4	61.387	0.022342
2	1	OVH_3	400-499	0.00858946	186.457	0.0163372	46066.7	200.048	0.0249267
2	1	OVH_7	700-799	0.0119001	256.136	0.0168871	46460.1	148.505	0.0287873
2	1	OVH_4	300-400	0.0098311	208.517	0.0380461	47147.6	110.283	0.0478772
2	1	OVH_7	300-399	0.00785616	166.053	0.0211904	47311.3	107.392	0.0290466
2	1	OVH_4	50-149	0.00871521	184.026	0.0238127	47358.6	88.7519	0.0325279
2	1	OVH_5	1100-1199	0.00799946	167.426	0.0149631	47779	129.565	0.0229626
2	1	OVH_4	500-649	0.00803998	168.173	0.0215813	47807.8	136.201	0.0296213
2	1	OVH_6	1050-1149	0.00822007	169.695	0.0109697	48440.1	89.0439	0.0191897
2	1	OVH_4	950-1150	0.01085	215.319	0.0200095	50390.2	118.146	0.0308595
2	1	OVH_4	950-1150	0.0115581	220.156	0.0202978	52499.5	170.93	0.0318559
2	1	OVH_4	150-300	0.0114943	217.154	0.0244888	52931.5	133.294	0.0359831
2	1	OVH_4	650-799	0.0101664	188.531	0.0189998	53924.3	157.636	0.0291662
2	1	OVH_2	700-799	0.0113095	209.236	0.0136246	54051.5	98.7269	0.0249341
2	1	OVH_4	800-949	0.0121943	224.692	0.00303164	54271.4	117.989	0.015226
2	1	OVH_7	500-599	0.0113392	206.382	0.0129908	54942.5	76.4929	0.02433
2	1	OVH_7	400-499	0.0126395	228.403	0.0132082	55338.3	113.462	0.0258477
2	1	OVH_7	700-799	0.012075	215.57	0.0148745	56014.6	100.729	0.0269496
2	1	OVH_4	300-400	0.00739091	129.348	0.065614	57139.7	311.333	0.0730049
2	1	OVH_4	300-400	0.0183284	295.143	0.019433	62100	231.991	0.0377614
2	1	OVH_7	600-699	0.0159621	254.497	0.0119356	62720.3	135.153	0.0278978
2	2	OVH_3	900-999	0.0010654	167.465	0.00161334	6361.94	118.94	0.00267875
2	2	OVH_4	50-149	0.00149253	133.434	0.0117272	11185.5	140.066	0.0132197
2	2	OVH_4	50-149	0.0023645	138.556	0.0134989	17065.3	221.699	0.0158634
2	2	OVH_4	150-300	0.00314262	140.082	0.0180966	22434.1	165.375	0.0212393
2	2	OVH_4	300-400	0.00331232	134.797	0.0171964	24572.6	108.07	0.0205087
2	2	OVH_4	650-799	0.00415875	168.927	0.00673442	24618.6	100.168	0.0108932
2	2	OVH_4	400-499	0.00402461	140.838	0.0205886	28576.1	120.155	0.0246132
2	2	OVH_4	400-499	0.00486173	146.462	0.0145695	33194.5	121.622	0.0194313
2	2	OVH_4	50-149	0.00460742	134.028	0.0156669	34376.5	189.629	0.0202743
2	2	OVH_5	300-399	0.0047054	133.881	0.0119769	35146.1	152.553	0.0166823
2	2	OVH_5	400-499	0.00644311	144.768	0.0128249	44506.5	171.767	0.019268
2	2	OVH_5	400-499	0.00710805	156.756	0.0211809	45344.7	245.381	0.0282889
2	2	OVH_5	500-599	0.00650125	142.24	0.0121473	45706.1	188.636	0.0186486
2	2	OVH_8	50-149	0.00713442	153.944	0.0143017	46344.2	174.757	0.0214361
2	2	OVH_1	1000-1099	0.00712987	151.929	0.0124911	46928.9	175.882	0.0196209
2	2	OVH_4	150-300	0.00690706	145.873	0.0230083	47349.8	217.619	0.0299154
2	2	OVH_5	300-399	0.007533	153.5	0.0174814	49074.9	229.726	0.0250144
2	2	OVH_5	600-699	0.00768422	151.833	0.0148411	50609.8	197.027	0.0225253
2	2	OVH_1	900-999	0.00745538	145.753	0.0128245	51150.7	137.632	0.0202799
2	2	OVH_8	150-249	0.00846493	165.449	0.0132076	51163.3	289.894	0.0216725
2	2	OVH_1	DF_1	0.00749751	146.518	0.012774	51171.2	142.793	0.0202715
2	2	OVH_5	1000-1099	0.00795132	153.153	0.0153916	51917.6	182.756	0.0233429
2	2	OVH_1	800-899	0.00760484	145.542	0.0264293	52251.9	109.722	0.0340342
2	2	OVH_2	200-299	0.00854342	162.548	0.0120964	52559.3	202.071	0.0206398
2	2	OVH_8	250-349	0.00872515	164.467	0.0139955	53051.2	133.641	0.0227206
2	2	OVH_5	700-799	0.00818335	152.093	0.0140577	53805.1	186.336	0.022241
2	2	OVH_1	700-799	0.00832297	152.223	0.012005	54676.3	162.985	0.0203279
2	2	OVH_1	600-699	0.00823982	150.588	0.0120754	54717.7	141.75	0.0203152
2	2	OVH_4	800-649	0.00995776	175.987	0.0138326	56582.4	212.57	0.0237903
2	2	OVH_4	800-449	0.00978869	172.76	0.0171938	56660.7	215.392	0.0269825
2	2	OVH_6	450-549	0.00952951	166.244	0.0132369	57322.3	213.482	0.0227664
2	2	OVH_8	350-449	0.00868386	151.287	0.012527	57400.1	140.362	0.0212109
2	2	OVH_4	950-1150	0.0101247	175.3	0.0155711	57756.4	135.815	0.0256958
2	2	OVH_2	300-399	0.0104068	179.573	0.0137093	57953	277.731	0.0241161
2	2	OVH_3	500-599	0.00910606	157.01	0.0135072	57996.5	204.907	0.0226132
2	2	OVH_6	550-649	0.0108975	187.322	0.0109986	58175.2	172.194	0.0218961
2	2	OVH_5	800-899	0.00891436	153.171	0.0116315	58198.7	228.047	0.0205459
2	2	OVH_2	200-299	0.0107667	184.39	0.0135144	58390.8	191.279	0.0242811
2	2	OVH_6	450-549	0.0103257	176.744	0.0156251	58421.6	207.569	0.0259508
2	2	OVH_3	700-799	0.00987559	168.369	0.0158803	58654.5	294.637	0.0257558
2	2	OVH_6	550-649	0.0106044	177.376	0.0136022	59784.8	195.106	0.0242066
2	2	OVH_6	750-849	0.0103662	171.093	0.0136301	60588.3	227.559	0.0239963
2	2	OVH_8	550-649	0.0120282	197.885	0.0124242	60783.9	160.161	0.0244524
2	2	OVH_5	900-999	0.0104333	169.689	0.0159389	61485.2	261.461	0.0263722
2	2	OVH_6	650-749	0.0102227	166.083	0.012148	61551.8	299.913	0.0223707
2	2	OVH_4	300-400	0.00894791	145.371	0.0211653	61552.2	221.577	0.0301132
2	2	OVH_5	600-699	0.0110572	179.384	0.0154637	61639.7	206.494	0.0265209
2	2	OVH_6	850-949	0.0112511	181.703	0.0133659	61920.6	307.346	0.0246171
2	2	OVH_5	700-799	0.0104866	169.258	0.0172389	61956.3	229.852	0.0277255
2	2	OVH_5	800-899	0.0103204	166.562	0.0165992	61961.3	281.294	0.0269196
2	2	OVH_5	500-599	0.0100588	161.882	0.0167369	62136.7	148.294	0.0267957
2	2	OVH_2	200-299	0.0110414	177.369	0.0154185	62250.8	229.949	0.0264599
2	2	OVH_8	50-149	0.0118468	188.862	0.0124239	62727.1	242.627	0.0242707
2	2	OVH_8	650-749	0.0135684	215.969	0.0129188	62825.7	162.406	0.0264872
2	2	OVH_3	900-999	0.0104106	165.62	0.0136113	62858.4	239.043	0.0240219
2	2	OVH_6	1050-1149	0.0115199	181.745	0.0173287	63384.9	265.178	0.0288486
2	2	OVH_2	400-499	0.0125371	197.208	0.0196929	63572.9	265.89	0.03223
2	2	OVH_8	450-549	0.011869	186.544	0.0140168	63625.8	163.081	0.0258858
2	2	OVH_3	700-799	0.010988	171.989	0.0148812	63888	262.336	0.0258692
2	2	OVH_3	600-699	0.0109665	170.888	0.0116213	64173.3	346.015	0.0225878
2	2	OVH_2	800-899	0.0140447	218.124	0.0137958	64388.6	250.29	0.0278406
2	2	OVH_3	800-899	0.0113302	174.86	0.0144087	64795.6	325.006	0.0257388
2	2	OVH_8	150-249	0.0133474	204.31	0.0142935	65329.4	318.286	0.0276409
2	2	OVH_2	500-599	0.0137937	209.613	0.0147987	65805.7	271.702	0.0285925
2	2	OVH_4	400-499	0.0111283	169.026	0.0167929	65837.8	154.706	0.0279212
2	2	OVH_2	900-1049	0.015225	230.909	0.0113135	65935.2	154.969	0.0265386
2	2	OVH_8	350-449	0.014102	213.265	0.012767	66124.2	233.839	0.026869
2	2	OVH_3	800-899	0.0121312	182.482	0.0125351	66479	272.44	0.0246663
2	2	OVH_2	600-699	0.0144167	216.79	0.0132685	66500.8	215.372	0.0276852
2	2	OVH_1	DF_1	0.0119827	176.484	0.0157698	67896.7	286.196	0.0277525
2	2	OVH_6	950-1049	0.0121859	179.046	0.0103295	68060.4	208.981	0.0225154
2	2	OVH_3	1000-1150	0.0130146	190.793	0.0222719	68213.2	405.78	0.0352865
2	2	OVH_4	500-649	0.0120012	175.139	0.0132734	68523.5	198.332	0.0252745
2	2	OVH_8	250-349	0.0146167	213.068	0.0120207	68600.8	269.001	0.0266374
2	2	OVH_8	850-950	0.0171937	250.019	0.012919	68769.3	243.73	0.0301126
2	2	OVH_6	650-749	0.0122847	178.07	0.0117989	68987.9	253.825	0.0240836
2	2	OVH_7	300-399	0.0165213	239.129	0.0171122	69089.8	357.889	0.0336335
2	2	OVH_8	650-749	0.0170497	245.846	0.0138922	69351.3	300.452	0.030942
2	2	OVH_8	450-549	0.0160042	230.524	0.0148651	69425.3	233.474	0.0308693
2	2	OVH_1	700-799	0.0124899	179.759	0.0146939	69481.3	181.587	0.0271838
2	2	OVH_4	950-1150	0.0139142	200.071	0.0149255	69546.2	238.508	0.0288397
2	2	OVH_2	900-1049	0.0157801	226.52	0.0179265	69663	220.238	0.0337066
2	2	OVH_3	600-699	0.012393	177.297	0.0109506	69899.7	244.929	0.0233436
2	2	OVH_8	550-649	0.0171	242.915	0.0121266	70395.2	310.454	0.0292266
2	2	OVH_6	950-1049	0.012729	180.625	0.0128322	70471.6	159.158	0.0255612
2	2	OVH_6	850-949	0.0132345	187.731	0.0112817	70497.5	198.818	0.0245162
2	2	OVH_6	750-849	0.0131877	186.842	0.0120456	70582.2	181.682	0.0252333
2	2	OVH_8	750-849	0.017611	248.22	0.0142978	70949.2	228.989	0.0319088
2	2	OVH_3	500-599	0.0124605	175.427	0.0109926	71029.5	204.004	0.0234531
2	2	OVH_2	500-599	0.0163525	229.562	0.0123536	71233.5	218.833	0.0287062
2	2	OVH_3	1000-1150	0.0137849	192.593	0.0138211	71575	307.138	0.027606
2	2	OVH_8	740-849	0.0175085	244.191	0.0133032	71699.7	180.302	0.0308116
2	2	OVH_2	300-399	0.0159834	222.753	0.0131577	71753.9	201.295	0.0291411
2	2	OVH_2	800-899	0.0178777	249.115	0.0146347	71764.8	239.077	0.0325124
2	2	OVH_1	1000-1099	0.0131818	182.767	0.0146456	72123.4	287.895	0.0278274
2	2	OVH_1	800-899	0.01307	178.943	0.013356	73039.8	263.179	0.0264259
2	2	OVH_1	600-699	0.0131644	178.315	0.015177	73826.7	207.953	0.0283414
2	2	OVH_4	800-849	0.0153382	206.546	0.0135712	74260.5	263.302	0.0289094
2	2	OVH_1	900-999	0.0128842	173.385	0.014536	74309.8	190.843	0.0274202
2	2	OVH_3	400-499	0.0231297	307.731	0.0206696	75162.1	528.732	0.0437994
2	2	OVH_8	850-950	0.0198246	256.991	0.0139789	77141.6	168.877	0.0338036
2	2	OVH_6	1050-1149	0.0138207	178.731	0.0113157	77326.8	143.908	0.0251364
2	2	OVH_7	300-399	0.0207352	267.862	0.0211749	77410.1	282.537	0.0419101
2	2	OVH_7	500-599	0.0220539	277.911	0.0169658	79356	485.956	0.0390197
2	2	OVH_7	400-499	0.0214417	269.071	0.0178058	79687.9	317.794	0.0392475
2	2	OVH_2	900-1049	0.0197653	247.575	0.0146493	79835.7	251.089	0.0344145
2	2	OVH_7	700-799	0.0204018	252.173	0.0174388	80904	319.736	0.0378406
2	2	OVH_7	600-699	0.0227885	277.753	0.0174594	82046.1	531.176	0.0402479
2	2	OVH_7	500-599	0.0226713	267.227	0.0178902	84839.1	376.236	0.0405615
2	2	OVH_7	700-799	0.0226539	266.333	0.0152968	85058.5	417.422	0.0379507
2	2	OVH_7	400-499	0.0230571	270.689	0.0168058	85179.5	498.234	0.0398629
2	2	OVH_7	300-399	0.0237072	272.697	0.0201358	86935.9	577.87	0.043843
2	2	OVH_7	600-699	0.0226303	258.368	0.0193386	87589.4	381.17	0.0419689
2	2	OVH_2	700-799	0.0245424	231.203	0.023039	106151	413.562	0.0475814
2	2	OVH_5	1000-1099	0.0181729	167.588	0.0305661	108438	513.22	0.0487389
2	2	OVH_5	900-999	0.0185038	153.649	0.0298681	120429	355.414	0.0483719
2	2	OVH_4	650-799	0.0230467	177.926	0.0290358	129530	287.044	0.0520825

## Sheet: All data
OVH=2	lam=1	bone	slices	sample number	VOI	lac vol	lac vol/vol	av. Lac vol.	vessel total volume	vessel volume/total volume	# lacunae	#lac/vol (corrected)	# vessels	# vessels/volume(corrected per mm)	porosity
1	1	19	5	2	9.90749e+06	29878.9	0.00301579	126.071	168152	0.0169722	237	23921.3	9	90.4192	0.019988
1	1	110	6	3	1.65869e+07	102081	0.00615432	233.595	57934.7	0.00349281	437	26346.2	8	62.1166	0.00964713
1	1	13	8	3	4167658	29620.8	0.0071073	233.235	219822	0.0527447	127	30472.7	7	108.431	0.059852
1	1	14	1	1	1.33237e+07	143011	0.0107336	333.359	143011	0.0107336	429	32198.2	8	69.307	0.0214671
1	1	15	2	1	7.84765e+06	55127.6	0.00702473	217.896	364108	0.0463971	253	32239	25	282.209	0.0534218
1	1	19	3	2	1.62276e+07	73810	0.00454842	131.804	315251	0.0194268	560	34509.1	18	141.301	0.0239752
1	1	13	7	3	5.27093e+06	36794.7	0.0069807	201.064	138462	0.0262689	183	34718.8	8	110.191	0.0332496
1	1	14	6	3	9.65454e+06	49373.3	0.005114	143.111	97273.1	0.0100754	345	35734.5	7	71.2414	0.0151894
1	1	14	3	2	1.1577e+07	77977.7	0.00673555	182.191	110798	0.00957052	428	36969.7	5	46.4699	0.0163061
1	1	14	8	3	6.87879e+06	38085.4	0.00553664	149.355	45598.2	0.00662881	255	37070.5	5	60.2857	0.0121654
1	1	13	3	2	9.53541e+06	81796	0.00857813	225.956	122215	0.012817	362	37963.7	12	122.889	0.0213951
1	1	110	3	1	5.21138e+06	40440.8	0.00776011	203.22	102952	0.0197552	199	38185.7	4	55.4094	0.0275154
1	1	13	1	1	1.04767e+07	72766.7	0.00694559	177.914	95074.5	0.00907487	409	39039.1	10	97.6986	0.0160205
1	1	19	6	3	1.0855e+07	62446.7	0.00575281	142.248	160559	0.0147912	439	40442.2	8	76.7848	0.020544
1	1	17	4	2	1.21841e+07	153266	0.0125792	304.705	479498	0.0393543	503	41283.1	8	72.4757	0.0519334
1	1	19	2	1	7.01591e+06	58219.8	0.00829824	200.758	184517	0.0262997	290	41334.6	9	107.449	0.034598
1	1	14	5	2	5.05517e+06	101215	0.0200221	479.692	61059.2	0.0120786	211	41739.5	5	70.3238	0.0321007
1	1	19	1	1	1.6821e+07	124157	0.00738103	176.109	475729	0.0282818	705	41911.8	13	100.234	0.0356628
1	1	14	7	3	5.4275e+06	37956.3	0.00699334	165.748	50486.5	0.00930199	229	42192.6	6	81.4426	0.0162953
1	1	13	2	1	8.49209e+06	90965.1	0.0107117	249.904	204662	0.0241003	364	42863.4	14	151.922	0.0348121
1	1	13	5	3	1.01362e+07	87421.1	0.00862464	200.048	354164	0.0349405	437	43112.8	20	198.652	0.0435652
1	1	19	11	3	4.36087e+06	33218.5	0.00761741	175.759	74057.3	0.0169822	189	43340	7	106.001	0.0245997
1	1	14	9	3	4.16766e+06	32142.9	0.00771247	177.585	76445	0.0183424	181	43429.7	6	92.9405	0.0260549
1	1	17	12	3	4.70577e+06	58822.1	0.0125	284.165	55089.9	0.0117069	207	43988.5	6	87.4653	0.0242068
1	1	15	5	3	3.48143e+06	35541.7	0.0102089	230.79	148513	0.0426585	154	44234.7	8	135.585	0.0528674
1	1	13	4	2	9.36767e+06	99628.7	0.0106354	239.492	301360	0.0321702	416	44408.1	9	92.988	0.0428056
1	1	17	10	3	1.12691e+07	174772	0.015509	344.04	174772	0.015509	508	45079.1	6	56.5206	0.031018
1	1	19	9	3	5.49079e+06	41758.4	0.00760517	163.758	126550	0.0230476	255	46441.4	8	107.962	0.0306528
1	1	110	1	1	8.82426e+06	94283.1	0.0106845	229.959	181398	0.0205567	410	46462.8	10	106.454	0.0312412
1	1	16	1	1	5.54383e+06	77493.7	0.0139784	299.203	173094	0.0312229	259	46718.6	12	161.167	0.0452012
1	1	14	4	2	5.42062e+06	37606.8	0.00693772	147.477	47707.1	0.00880104	255	47042.6	5	67.9118	0.0157388
1	1	17	2	1	9.64141e+06	125367	0.0130029	271.945	371319	0.0385129	461	47814.6	8	81.4741	0.0515159
1	1	110	4	2	4.19814e+06	55864.3	0.0133069	275.194	82123.9	0.019562	203	48354.7	36	555.615	0.0328689
1	1	15	4	2	9.00243e+06	102355	0.0113697	234.759	219601	0.0243936	436	48431.4	32	337.264	0.0357633
1	1	16	2	2	8.46027e+06	123560	0.0146047	299.902	168889	0.0199626	412	48698.2	16	173.951	0.0345673
1	1	17	7	2	1.23111e+07	170077	0.013815	283.462	241838	0.0196439	600	48736.5	12	108.152	0.0334589
1	1	15	6	3	4.87842e+06	66130.5	0.0135557	272.142	98649.8	0.0202217	243	49811.2	16	229.076	0.0337774
1	1	110	9	3	3.10525e+06	37945.6	0.0122198	244.81	71825.5	0.0231303	155	49915.4	7	125.617	0.0353501
1	1	17	1	1	1.38183e+07	197171	0.0142688	284.929	269916	0.0195333	692	50078.7	17	144.618	0.0338021
1	1	110	2	1	3.03397e+06	36058	0.0118847	237.223	62215.4	0.0205063	152	50099.3	5	90.7746	0.032391
1	1	19	7	3	7.81195e+06	68157.9	0.00872483	172.552	148824	0.0190509	395	50563.6	9	101.827	0.0277757
1	1	110	5	2	3.81823e+06	55606.2	0.0145633	282.265	82962.9	0.0217281	197	51594.5	13	210.384	0.0362914
1	1	11	1	1	8.24544e+06	99338.3	0.0120477	233.188	204339	0.0247821	426	51664.9	11	121.139	0.0368298
1	1	17	3	1	5.44245e+06	88066.4	0.0161814	312.292	78537	0.0144305	282	51814.9	8	108.441	0.0306119
1	1	13	6	3	9.1928e+06	103027	0.0112074	215.539	271793	0.0295658	478	51997.2	15	156.447	0.0407732
1	1	17	11	3	5.01291e+06	70083.1	0.0139805	267.493	84915	0.0169393	262	52265	5	70.6195	0.0309198
1	1	17	8	2	1.28433e+07	173164	0.0134829	257.685	210072	0.0163566	672	52323.2	13	114.711	0.0298395
1	1	19	10	3	4.10726e+06	40231.1	0.00979511	187.121	52417.1	0.0127621	215	52346.3	3	46.8107	0.0225572
1	1	16	3	3	5.30107e+06	90007.8	0.0169792	320.312	71320	0.0134539	281	53008.1	11	151.081	0.030433
1	1	110	8	3	3.75192e+06	58311.2	0.0155417	291.556	60413.9	0.0161021	200	53306	4	65.303	0.0316438
1	1	15	3	2	6.74379e+06	92465.5	0.0137112	256.137	307195	0.0455522	361	53530.7	17	207.013	0.0592634
1	1	15	8	3	4.89296e+06	106066	0.0216772	403.292	106066	0.0216772	263	53750.7	9	128.664	0.0433544
1	1	11	4	3	5.09582e+06	65840.1	0.0129204	236.835	56794.7	0.0111453	278	54554.5	6	84.0512	0.0240658
1	1	14	2	1	6.8829e+06	76160	0.0110651	202.016	97095.7	0.0141068	377	54773.4	9	108.482	0.0251719
1	1	17	5	2	1.10758e+07	167077	0.0150848	274.797	212669	0.0192012	608	54894.2	21	199.54	0.034286
1	1	17	9	3	1.15872e+07	170045	0.0146752	265.696	177031	0.0152781	640	55233.2	13	120.768	0.0299534
1	1	110	7	3	4.23361e+06	60365.5	0.0142586	256.874	73465.7	0.017353	235	55508.2	9	138.321	0.0316116
1	1	15	1	1	6.47942e+06	75702.9	0.0116836	209.703	195143	0.0301174	361	55714.9	25	310.579	0.041801
1	1	17	6	2	6.31603e+06	96127.7	0.0152196	272.316	139671	0.0221138	353	55889.6	9	113.245	0.0373335
1	1	15	7	3	3.24384e+06	48077.3	0.0148211	264.161	53358.2	0.0164491	182	56106.4	6	105.347	0.0312702
1	1	19	8	3	7.26014e+06	122350	0.0168522	299.143	172799	0.023801	409	56335	12	140.834	0.0406532
1	1	19	4	2	1.219e+07	140295	0.011509	199.567	234971	0.0192757	703	57670.2	17	153.974	0.0307848
1	1	16	4	3	2.20257e+06	41995	0.0190664	318.144	51696.5	0.023471	132	59930	18	383.538	0.0425374
1	1	11	5	3	3.63865e+06	57493.8	0.0158009	260.153	53998.2	0.0148402	221	60736.8	10	165.779	0.0306411
1	1	11	3	3	7.45981e+06	123178	0.0165122	262.64	112191	0.0150394	469	62870.2	13	150.515	0.0315516
1	1	11	2	2	9.16032e+06	138623	0.015133	234.557	168206	0.0183625	591	64517.4	14	146.276	0.0334954
1	2	14	23	3	2.98583e+07	243893	0.00816834	162.271	370066	0.0123941	1503	50337.8	26	150.467	0.0205624
1	2	16	4	3	2.24662e+06	27824.6	0.0123851	244.075	46894.2	0.0208732	114	50742.9	8	168.782	0.0332583
1	2	19	5	2	9.90749e+06	80096.6	0.00808445	156.439	178596	0.0180264	512	51678.1	6	60.2795	0.0261108
1	2	14	9	3	5.4275e+06	47276	0.00871046	168.242	39472.8	0.00727275	281	51773.4	7	95.0163	0.0159832
1	2	16	22	2	3.03175e+07	448845	0.0148048	262.329	524101	0.0172871	1711	56436.1	57	327.362	0.0320919
1	2	110	1	1	8.82426e+06	92508.4	0.0104834	181.034	311819	0.0353366	511	57908.6	16	170.326	0.04582
1	2	14	1	1	1.33237e+07	143737	0.0107881	181.257	511587	0.0383967	793	59517.9	29	251.238	0.0491848
1	2	14	6	3	9.65454e+06	96676.2	0.0100135	167.55	88130.9	0.00912844	577	59764.6	18	183.192	0.019142
1	2	14	22	2	4.1971e+07	490431	0.011685	194.616	57381	0.00136716	2520	60041.5	50	244.059	0.0130522
1	2	16	21	1	2.3051e+07	345785	0.0150009	248.231	476890	0.0206884	1393	60431.1	21	138.317	0.0356893
1	2	14	8	3	6.87879e+06	66458.6	0.00966137	159.756	68071.9	0.00989591	416	60475.7	10	120.571	0.0195573
1	2	14	4	2	5.36642e+06	52341.8	0.0097536	160.067	191373	0.0356613	327	60934.5	8	109.206	0.0454149
1	2	14	2	1	6.60151e+06	67453.4	0.0102179	166.552	85339.8	0.0129273	405	61349.6	11	135.385	0.0231452
1	2	14	21	1	2.77715e+07	342742	0.0123415	199.153	361289	0.0130094	1721	61970	47	282.032	0.0253509
1	2	13	6	3	9.1928e+06	312519	0.033996	539.756	137542	0.0149619	579	62984.1	16	166.877	0.0489579
1	2	110	3	1	5.21138e+06	99816.8	0.0191536	297.074	119387	0.0229088	336	64474.3	22	304.752	0.0420625
1	2	19	7	3	7.81195e+06	82274.6	0.0105319	161.958	109798	0.0140551	508	65028.6	11	124.455	0.024587
1	2	15	2	1	7.84765e+06	123022	0.0156763	239.342	716223	0.091266	514	65497.3	8	90.3068	0.106942
1	2	13	8	3	2.74903e+06	51244.8	0.0186411	283.121	70846.8	0.0257716	181	65841.4	5	95.3631	0.0444126
1	2	19	2	1	7.0875e+06	108077	0.015249	229.951	158063	0.0223017	470	66313.9	13	154.418	0.0375507
1	2	110	20	2	1.31996e+07	230835	0.0174881	262.313	313906	0.0237815	880	66668.7	24	208.896	0.0412695
1	2	13	7	3	5.27093e+06	88566.6	0.0168029	251.61	104721	0.0198678	352	66781.4	12	165.287	0.0366706
1	2	13	4	2	9.36767e+06	190691	0.0203563	304.132	152551	0.0162849	627	66932.4	28	289.296	0.0366411
1	2	13	1	1	9.11471e+06	142463	0.01563	232.024	174649	0.0191612	614	67363.6	20	209.488	0.0347912
1	2	110	23	3	2.03503e+07	350948	0.0172454	255.235	589613	0.0289733	1375	67566.7	23	161.229	0.0462186
1	2	14	3	2	1.1577e+07	149502	0.0129137	190.448	76939.8	0.0066459	785	67806.7	14	130.116	0.0195596
1	2	13	2	1	7.04843e+06	121511	0.0172394	254.207	293100	0.0415836	478	67816.5	26	309.69	0.0588231
1	2	110	4	2	4.19814e+06	64447.2	0.0153514	226.131	95735.1	0.0228041	285	67887.1	24	370.41	0.0381555
1	2	11	5	3	3.63865e+06	63188.9	0.017366	253.771	150890	0.0414686	249	68432	8	132.623	0.0588346
1	2	14	7	3	5.4275e+06	63463.1	0.0116929	170.6	55643.8	0.0102522	372	68539.9	7	95.0163	0.0219451
1	2	13	3	2	9.53541e+06	143952	0.0150966	219.439	176063	0.0184641	656	68796.2	15	153.611	0.0335607
1	2	16	3	3	5.30107e+06	102974	0.019425	282.119	61623.9	0.0116248	365	68854	8	109.877	0.0310498
1	2	11	1	1	8.24544e+06	157483	0.0190994	276.771	170927	0.0207299	569	69007.8	16	176.203	0.0398293
1	2	19	11	3	4.36087e+06	59999.8	0.0137587	193.548	41511	0.00951898	310	71086.8	8	121.144	0.0232777
1	2	19	20	1	3.28973e+07	624117	0.0189717	259.508	607296	0.0184603	2405	73106.2	72	396.965	0.037432
1	2	13	5	3	1.24835e+07	247604	0.0198344	270.31	201253	0.0161214	916	73376.7	31	277.455	0.0359558
1	2	19	3	2	1.62276e+07	193949	0.0119518	161.49	235132	0.0144897	1201	74009.7	15	117.751	0.0264415
1	2	110	21	2	2.15825e+07	346468	0.0160532	216.407	306861	0.0142181	1601	74180.5	23	156.559	0.0302713
1	2	14	5	2	5.05517e+06	67899.7	0.0134318	181.066	33724	0.0066712	375	74181.5	9	126.583	0.0201029
1	2	110	6	3	9.24251e+06	159424	0.017249	232.058	165436	0.0178995	687	74330.5	17	176.829	0.0351485
1	2	19	6	3	1.0855e+07	141430	0.013029	175.254	108206	0.00996833	807	74343.7	15	143.971	0.0229974
1	2	19	8	3	7.26014e+06	166829	0.0229788	303.879	148308	0.0204277	549	75618.3	28	328.614	0.0434065
1	2	11	4	3	5.09582e+06	108136	0.0212206	280.146	64022.4	0.0125637	386	75748.3	17	238.145	0.0337843
1	2	16	2	2	8.46027e+06	201010	0.0237593	310.201	111616	0.0131929	648	76593.3	21	228.311	0.0369522
1	2	16	1	1	6.00582e+06	111928	0.0186365	241.223	122516	0.0203996	464	77258.4	13	167.748	0.0390361
1	2	15	6	3	4.87842e+06	85985.2	0.0176256	224.504	89566.8	0.0183598	383	78509	8	114.538	0.0359854
1	2	15	4	2	9.00243e+06	154407	0.0171517	217.474	154407	0.0171517	710	78867.6	18	189.711	0.0343033
1	2	110	8	3	3.75192e+06	80236.3	0.0213854	271.069	56203.1	0.0149798	296	78892.9	18	293.864	0.0363652
1	2	19	10	3	4.10726e+06	56665.6	0.0137964	173.289	40881.8	0.00995354	327	79615	8	124.828	0.02375
1	2	19	4	2	1.38523e+07	290744	0.0209889	259.361	279257	0.0201596	1121	80925.3	42	356.852	0.0411485
1	2	110	22	3	1.50576e+07	331658	0.0220259	271.406	225893	0.0150019	1222	81154.9	27	220.032	0.0370278
1	2	19	1	1	1.6821e+07	416229	0.0247445	303.817	319542	0.0189966	1370	81445.6	67	516.593	0.0437411
1	2	17	4	2	1.21841e+07	297869	0.0244473	296.093	376143	0.0308715	1006	82566.3	27	244.605	0.0553188
1	2	19	9	3	5.49079e+06	87297.4	0.0158989	190.19	81855.1	0.0149077	459	83594.5	10	134.953	0.0308066
1	2	110	7	3	4.23361e+06	84931.1	0.0200612	239.918	87383.4	0.0206404	354	83616.5	10	153.69	0.0407015
1	2	15	8	3	4.89296e+06	96665.4	0.019756	231.812	62269.2	0.0127263	417	85224.5	10	142.96	0.0324823
1	2	11	3	3	7.45981e+06	168206	0.0225483	263.646	182183	0.0244219	638	85524.9	25	289.452	0.0469702
1	2	17	2	1	9.64141e+06	239424	0.0248329	289.159	305673	0.0317041	828	85879.6	25	254.607	0.056537
1	2	11	2	2	9.16032e+06	201581	0.0220058	255.165	160263	0.0174954	790	86241.5	30	313.448	0.0395012
1	2	17	3	1	5.44245e+06	121263	0.022281	258.007	105227	0.0193345	470	86358.2	14	189.772	0.0416155
1	2	17	5	2	1.10758e+07	294438	0.0265838	307.668	329867	0.0297826	957	86404.2	26	247.05	0.0563664
1	2	15	1	1	6.47942e+06	158150	0.024408	279.416	112213	0.0173183	566	87353.5	22	273.309	0.0417263
1	2	15	7	3	3.24384e+06	70126.1	0.0216183	246.057	75025.3	0.0231285	285	87858.9	4	70.2312	0.0447468
1	2	17	1	1	1.38183e+07	362128	0.0262065	293.221	275880	0.0199649	1235	89374.5	46	391.319	0.0461714
1	2	15	3	2	6.74379e+06	170621	0.0253004	280.626	138628	0.0205564	608	90157	16	194.835	0.0458568
1	2	17	7	2	1.23111e+07	350039	0.0284328	307.862	205227	0.01667	1137	92355.6	41	369.518	0.0451028
1	2	17	8	2	1.28433e+07	326840	0.0254484	275.349	230180	0.0179222	1187	92422.1	32	282.366	0.0433706
1	2	17	6	2	6.31603e+06	172508	0.0273128	295.391	113272	0.0179341	584	92463.2	22	276.822	0.0452468
1	2	17	9	3	1.15872e+07	325619	0.0281016	303.466	212395	0.0183301	1073	92602	32	297.276	0.0464317
1	2	110	5	2	3.81823e+06	95692.1	0.0250619	270.317	72648.3	0.0190267	354	92713	13	210.384	0.0440886
1	2	110	9	3	3.10525e+06	83328.6	0.0268347	286.352	62258.5	0.0200494	291	93712.1	8	143.563	0.0468841
1	2	110	2	1	3.03397e+06	85205.4	0.0280838	296.883	80559	0.0265523	287	94595.4	8	145.239	0.0546361
1	2	17	10	3	1.12691e+07	311050	0.0276021	286.682	137789	0.0122272	1085	96281.1	30	282.603	0.0398293
1	2	17	11	3	5.01291e+06	150583	0.030039	308.572	57106.6	0.0113919	488	97348.6	18	254.23	0.0414309
1	2	15	5	3	3.48143e+06	94745.6	0.0272145	279.485	50007.9	0.0143642	339	97373.7	20	338.962	0.0415787
1	2	17	12	3	4.70577e+06	127335	0.0270593	272.083	92621.4	0.0196825	468	99452.3	13	189.508	0.0467418
2	1	OVH_7	300-399	4	1.96503e+07	63296.4	0.00322114	146.519	438783	0.0223296	432	21984.4	7	49.936	0.0255507
2	1	OVH_4	50-149	2	6.62109e+06	28394.6	0.00428851	170.028	303914	0.0459009	167	25222.4	11	135.185	0.0501894
2	1	OVH_5	300-399	1	1.16472e+07	38865.1	0.00333686	130.859	113406	0.00973678	297	25499.7	1	9.26593	0.0130736
2	1	OVH_2	800-899	3	8.53966e+06	48609.7	0.00569223	215.087	792313	0.0927804	226	26464.8	3	32.4639	0.0984727
2	1	OVH_5	400-499	3	1.33185e+07	54116.5	0.00406324	146.261	280725	0.0210777	370	27780.8	17	147.306	0.025141
2	1	OVH_5	300-399	3	1.36917e+07	54310.1	0.00396665	140.7	328173	0.0239688	386	28192.3	28	239.293	0.0279354
2	1	OVH_8	50-149	3	1.41964e+07	70368.1	0.00495676	175.482	180424	0.0127091	401	28246.6	12	100.715	0.0176659
2	1	OVH_8	250-349	3	4.45268e+06	19956.9	0.00448199	155.913	26969.5	0.00605691	128	28746.7	2	29.9722	0.0105389
2	1	OVH_2	300-399	4	7.66686e+06	36601.1	0.00477394	161.952	154622	0.0201675	226	29477.5	12	137.048	0.0249415
2	1	OVH_1	1000-1099	3	1.33648e+07	56079.4	0.00419605	142.334	188448	0.0141003	394	29480.4	15	129.751	0.0182964
2	1	OVH_4	50-149	3	8.66759e+06	58354.2	0.00673246	226.179	253492	0.0292459	258	29766	16	171.858	0.0359784
2	1	OVH_1	DF_1	4	1.3289e+07	57332.5	0.00431429	143.69	288550	0.0217135	399	30024.9	14	121.446	0.0260277
2	1	OVH_2	900-1049	4	1.20952e+07	84323.5	0.00697168	231.023	697170	0.0576404	365	30177.4	11	100.02	0.0646121
2	1	OVH_8	50-149	1	1.28832e+07	67189.9	0.0052153	165.901	135014	0.0104799	405	31436.2	10	88.1024	0.0156952
2	1	OVH_6	550-649	1	2.22351e+07	111567	0.00501763	158.928	309577	0.0139229	702	31571.8	23	154.244	0.0189406
2	1	OVH_5	400-499	1	1.23714e+07	52799	0.00426782	135.036	123076	0.0099484	391	31605.1	11	98.897	0.0142162
2	1	OVH_7	400-499	4	1.09169e+07	80144.9	0.00734138	231.633	118682	0.0108714	346	31694.1	11	105.279	0.0182128
2	1	OVH_4	400-499	4	7.50335e+06	34009	0.00453251	142.895	272588	0.0363289	238	31719.2	14	161.622	0.0408614
2	1	OVH_1	800-899	3	9.95626e+06	44624.8	0.00448209	141.218	145646	0.0146286	316	31738.8	10	100.219	0.0191107
2	1	OVH_2	200-299	1	1.88234e+07	89002.1	0.00472828	148.584	535642	0.0284562	599	31822.2	15	109.331	0.0331845
2	1	OVH_6	850-949	1	1.69067e+07	89819.6	0.00531267	166.333	186948	0.0110576	540	31940	17	130.743	0.0163703
2	1	OVH_5	500-599	1	1.2507e+07	64065.4	0.00512238	157.797	222677	0.0178043	406	32461.9	15	134.127	0.0229267
2	1	OVH_1	1000-1099	1	1.61685e+07	71707.3	0.00443501	136.585	568388	0.0351541	525	32470.6	13	102.237	0.0395891
2	1	OVH_6	650-749	1	2.00541e+07	101963	0.00508436	154.723	314992	0.0157071	659	32861	21	148.292	0.0207915
2	1	OVH_3	800-899	1	8.65333e+06	46324.1	0.00535332	162.541	317902	0.0367375	285	32935.3	7	75.25	0.0420908
2	1	OVH_2	200-299	3	1.366e+07	85920.6	0.00628996	190.935	507930	0.0371839	450	32943	14	119.785	0.0434738
2	1	OVH_1	700-799	4	1.21942e+07	59408.3	0.00487186	147.782	166335	0.0136405	402	32966.6	15	135.836	0.0185124
2	1	OVH_2	300-399	3	1.28069e+07	89717.4	0.00700542	211.1	344796	0.0269227	425	33185.3	14	123.711	0.0339282
2	1	OVH_8	150-249	1	1.13506e+07	61494.8	0.00541778	162.685	226302	0.0199375	378	33302.3	11	103.249	0.0253553
2	1	OVH_6	750-849	1	2.54799e+07	140597	0.00551794	165.603	309668	0.0121534	849	33320.3	22	137.824	0.0176714
2	1	OVH_6	950-1049	1	1.93724e+07	106674	0.00550647	165.129	274734	0.0141817	646	33346.4	12	86.2163	0.0196882
2	1	OVH_1	DF_1	2	1.15232e+07	53675.6	0.00465805	139.417	123006	0.0106746	385	33410.9	12	111.788	0.0153327
2	1	OVH_5	600-699	3	1.92846e+07	113439	0.00588233	175.602	328566	0.0170377	646	33498.2	29	208.83	0.02292
2	1	OVH_1	700-799	2	1.45193e+07	71104	0.0048972	146.004	451927	0.0311259	487	33541.5	14	116.186	0.0360231
2	1	OVH_6	1050-1149	1	2.50103e+07	138220	0.0055265	164.547	381397	0.0152496	840	33586.1	21	132.788	0.0207761
2	1	OVH_6	450-549	1	1.78619e+07	95369.4	0.00533927	158.949	223780	0.0125283	600	33591.1	17	127.199	0.0178676
2	1	OVH_1	900-999	3	1.27272e+07	63511	0.00499019	148.044	177870	0.0139756	429	33707.4	15	132.961	0.0189658
2	1	OVH_3	900-999	1	8.69529e+06	42430.6	0.00487972	144.322	170018	0.0195529	294	33811.4	12	128.688	0.0244326
2	1	OVH_5	600-699	1	1.40427e+07	77923.9	0.00554905	163.706	194907	0.0138795	476	33896.5	16	135.019	0.0194286
2	1	OVH_5	700-799	4	1.07215e+07	64942	0.00605716	178.412	182710	0.0170414	364	33950.4	36	347.676	0.0230986
2	1	OVH_2	600-699	3	1.14202e+07	83043.5	0.0072716	212.932	222398	0.019474	390	34149.9	10	93.5755	0.0267456
2	1	OVH_2	300-399	2	5.89477e+06	39537.4	0.0067072	194.766	44302	0.00751548	203	34437.3	6	78.148	0.0142227
2	1	OVH_6	450-549	3	9.78368e+06	51954.7	0.00531034	154.168	149561	0.0152868	337	34445.1	6	60.6597	0.0205971
2	1	OVH_8	250-349	1	1.66241e+07	110153	0.0066261	190.247	247598	0.0148939	579	34829	12	93.0705	0.02152
2	1	OVH_5	500-599	3	1.78194e+07	95697.5	0.00537042	153.855	283887	0.0159314	622	34905.9	31	232.229	0.0213018
2	1	OVH_4	150-300	4	1.00206e+07	84086.8	0.00839141	240.248	278859	0.0278286	350	34928.1	22	219.774	0.03622
2	1	OVH_5	900-999	3	1.18927e+07	77966.9	0.00655585	186.971	643407	0.0541009	417	35063.5	10	91.6979	0.0606568
2	1	OVH_2	800-899	5	5.99798e+06	40510.8	0.00675407	191.994	66399.4	0.0110703	211	35178.5	4	51.6485	0.0178244
2	1	OVH_1	800-899	1	1.21632e+07	60741.9	0.00499393	141.92	212083	0.0174365	428	35188.2	16	145.076	0.0224305
2	1	OVH_8	350-449	1	1.94538e+07	133057	0.00683962	194.244	294261	0.0151261	685	35211.6	10	71.6964	0.0219658
2	1	OVH_2	700-799	1	1.21e+07	97369.9	0.00804711	226.442	309808	0.025604	430	35537.2	15	136.364	0.0336511
2	1	OVH_2	400-499	2	1.52942e+07	105673	0.00690937	192.483	178160	0.0116489	549	35896	18	145.549	0.0185582
2	1	OVH_2	200-299	6	1.16683e+07	67690	0.00580119	161.551	156676	0.0134275	419	35909.3	12	111.091	0.0192287
2	1	OVH_8	450-549	1	1.72418e+07	125910	0.0073026	203.08	356982	0.0207045	620	35959.2	15	114.235	0.0280071
2	1	OVH_2	500-599	2	1.78893e+07	124275	0.00694687	192.079	414830	0.0231887	647	36166.8	12	89.7189	0.0301356
2	1	OVH_5	1000-1099	1	8.07318e+06	53008.7	0.00656603	180.302	159306	0.0197327	294	36416.9	10	111.296	0.0262987
2	1	OVH_8	550-649	1	1.45461e+07	110766	0.00761484	208.207	170255	0.0117045	532	36573.4	7	58.0397	0.0193194
2	1	OVH_3	500-599	1	1.39983e+07	79854.5	0.00570458	155.359	298687	0.0213373	514	36718.7	22	185.945	0.0270419
2	1	OVH_2	900-1049	2	2.165e+07	186878	0.00863176	234.476	329114	0.0152016	797	36812.9	21	142.722	0.0238333
2	1	OVH_5	700-799	2	1.00369e+07	59585.7	0.00593669	161.042	86920.9	0.00866017	370	36864.1	16	159.706	0.0145969
2	1	OVH_1	600-699	3	1.18099e+07	65216.3	0.00552218	148.556	184608	0.0156317	439	37172.3	14	128.827	0.0211539
2	1	OVH_1	900-999	1	1.92351e+07	103866	0.00539983	145.065	406431	0.0211296	716	37223.6	22	158.626	0.0265295
2	1	OVH_2	500-599	1	1.25024e+07	95848	0.00766637	205.682	202495	0.0161965	466	37272.9	14	125.208	0.0238628
2	1	OVH_5	800-899	1	1.1101e+07	69023.7	0.00621781	166.724	206533	0.018605	414	37294	22	208.806	0.0248228
2	1	OVH_8	850-950	1	1.20924e+07	108163	0.00894473	239.829	173659	0.014361	451	37296.2	9	81.8439	0.0233057
2	1	OVH_4	150-300	3	8.111e+06	62694.1	0.00772952	206.911	227281	0.0280213	303	37356.7	17	188.761	0.0357508
2	1	OVH_3	1000-1150	1	1.49302e+07	97692	0.00654326	175.075	437008	0.0292702	558	37374	27	220.969	0.0358134
2	1	OVH_5	1000-1099	3	1.62593e+07	108201	0.00665471	177.962	453378	0.0278843	608	37394	30	235.272	0.034539
2	1	OVH_3	900-999	3	6.23821e+06	36488.2	0.00584914	155.932	36342.9	0.00582585	234	37510.7	6	75.9663	0.011675
2	1	OVH_3	700-799	1	7.72634e+06	47157.7	0.0061035	161.499	146130	0.0189132	292	37792.8	17	193.402	0.0250167
2	1	OVH_5	800-899	3	1.03021e+07	67786.8	0.00657989	173.812	245689	0.0238484	390	37856.3	23	226.602	0.0304283
2	1	OVH_8	650-749	1	1.08226e+07	89835.7	0.00830072	218.578	162543	0.0150188	411	37976	7	67.287	0.0233195
2	1	OVH_8	750-849	1	1.26494e+07	109642	0.00866775	227.946	143344	0.0113321	481	38025.5	8	71.1303	0.0199999
2	1	OVH_2	400-499	4	1.10403e+07	84178.3	0.00762464	200.425	132734	0.0120227	420	38042.4	9	85.6549	0.0196473
2	1	OVH_5	900-999	1	1.13015e+07	73949.7	0.00654333	171.18	133853	0.0118438	432	38224.9	15	141.099	0.0183871
2	1	OVH_5	1100-1199	1	9.61952e+06	60709.7	0.0063111	164.525	142398	0.014803	369	38359.5	20	203.917	0.0211141
2	1	OVH_6	650-749	3	1.3586e+07	75993.3	0.00559352	144.749	181554	0.0133633	525	38642.9	16	137.27	0.0189569
2	1	OVH_3	600-699	1	9.21481e+06	56041.8	0.00608171	156.105	179886	0.0195214	359	38959	15	156.26	0.0256032
2	1	OVH_1	600-699	1	1.15335e+07	68104.1	0.0059049	151.342	133863	0.0116065	450	39016.8	7	65.1805	0.0175114
2	1	OVH_4	500-649	3	1.77841e+07	111304	0.00625861	159.919	361773	0.0203425	696	39136.1	14	104.981	0.0266011
2	1	OVH_6	550-649	3	2.32229e+07	154267	0.00664288	168.414	198225	0.00853576	916	39443.9	14	91.8692	0.0151786
2	1	OVH_6	750-849	3	1.73786e+07	110427	0.00635421	156.634	224474	0.0129167	705	40567.1	19	144.127	0.0192709
2	1	OVH_7	500-599	3	1.28545e+07	117542	0.00914402	220.944	195654	0.0152206	532	41386.2	10	88.2007	0.0243647
2	1	OVH_6	850-949	3	1.42748e+07	99725.5	0.00698614	166.209	273766	0.0191784	600	42032.2	20	167.396	0.0261645
2	1	OVH_3	1000-1150	3	1.31914e+07	110900	0.008407	198.746	289184	0.0219221	558	42300.2	11	95.7738	0.0303291
2	1	OVH_4	650-799	4	3.74308e+06	30943.7	0.00826692	194.614	224888	0.060081	159	42478.4	7	114.415	0.0683479
2	1	OVH_3	500-599	3	9.84095e+06	68136.4	0.00692376	162.23	49556.2	0.00503571	420	42678.8	8	80.6439	0.0119595
2	1	OVH_3	800-899	3	1.00451e+07	73175.3	0.00728468	170.175	73325.9	0.00729967	430	42806.9	8	79.8202	0.0145843
2	1	OVH_6	950-1049	3	8.69243e+06	68975.3	0.0079351	181.038	138134	0.0158912	381	43831.3	9	96.5322	0.0238264
2	1	OVH_3	600-699	3	8.95792e+06	67894.4	0.00757926	170.161	135531	0.0151297	399	44541.6	9	95.0909	0.022709
2	1	OVH_3	400-499	4	4.70723e+06	47905.2	0.0101769	225.968	147308	0.031294	212	45037.1	10	145.753	0.0414709
2	1	OVH_4	400-499	2	1.20239e+07	80961.6	0.00673337	149.376	305742	0.0254278	542	45076.7	13	118.555	0.0321612
2	1	OVH_4	150-300	2	9.20473e+06	85899.1	0.00933206	204.522	252723	0.0274558	420	45628.7	23	239.73	0.0367878
2	1	OVH_3	700-799	3	8.56365e+06	68071.8	0.00794892	172.771	83097.3	0.00970349	394	46008.4	9	97.2552	0.0176524
2	1	OVH_7	600-699	3	1.3003e+07	124920	0.00960706	208.548	165592	0.012735	599	46066.4	7	61.387	0.022342
2	1	OVH_3	400-499	6	5.62228e+06	48292.4	0.00858946	186.457	91852.3	0.0163372	259	46066.7	15	200.048	0.0249267
2	1	OVH_7	700-799	3	1.02023e+07	121409	0.0119001	256.136	172288	0.0168871	474	46460.1	15	148.505	0.0287873
2	1	OVH_4	300-400	2	6.65993e+06	65474.4	0.0098311	208.517	253384	0.0380461	314	47147.6	9	110.283	0.0478772
2	1	OVH_7	300-399	6	1.95091e+07	153266	0.00785616	166.053	413405	0.0211904	923	47311.3	15	107.392	0.0290466
2	1	OVH_4	50-149	1	1.02832e+07	89620.6	0.00871521	184.026	244871	0.0238127	487	47358.6	9	88.7519	0.0325279
2	1	OVH_5	1100-1199	3	1.00672e+07	80532.1	0.00799946	167.426	150637	0.0149631	481	47779	13	129.565	0.0229626
2	1	OVH_4	500-649	2	1.74658e+07	140424	0.00803998	168.173	376934	0.0215813	835	47807.8	18	136.201	0.0296213
2	1	OVH_6	1050-1149	3	8.07182e+06	66350.9	0.00822007	169.695	88545.1	0.0109697	391	48440.1	8	89.0439	0.0191897
2	1	OVH_4	950-1150	3	7.16409e+06	77730.3	0.01085	215.319	143350	0.0200095	361	50390.2	10	118.146	0.0308595
2	1	OVH_4	950-1150	1	1.97145e+07	227862	0.0115581	220.156	400160	0.0202978	1035	52499.5	24	170.93	0.0318559
2	1	OVH_4	150-300	1	8.10482e+06	93159.1	0.0114943	217.154	198477	0.0244888	429	52931.5	12	133.294	0.0359831
2	1	OVH_4	650-799	1	1.77471e+07	180424	0.0101664	188.531	337192	0.0189998	957	53924.3	21	157.636	0.0291662
2	1	OVH_2	700-799	3	1.24141e+07	140398	0.0113095	209.236	169136	0.0136246	671	54051.5	11	98.7269	0.0249341
2	1	OVH_4	800-949	1	1.83891e+07	224242	0.0121943	224.692	55749	0.00303164	998	54271.4	16	117.989	0.015226
2	1	OVH_7	500-599	1	1.70906e+07	193793	0.0113392	206.382	222021	0.0129908	939	54942.5	10	76.4929	0.02433
2	1	OVH_7	400-499	3	1.11857e+07	141382	0.0126395	228.403	147744	0.0132082	619	55338.3	12	113.462	0.0258477
2	1	OVH_7	700-799	1	1.19255e+07	144001	0.012075	215.57	177386	0.0148745	668	56014.6	11	100.729	0.0269496
2	1	OVH_4	300-400	4	3.34268e+06	24705.5	0.00739091	129.348	219327	0.065614	191	57139.7	18	311.333	0.0730049
2	1	OVH_4	300-400	1	3.1401e+06	57552.9	0.0183284	295.143	61021.6	0.019433	195	62100	13	231.991	0.0377614
2	1	OVH_7	600-699	1	1.07302e+07	171277	0.0159621	254.497	128072	0.0119356	673	62720.3	14	135.153	0.0278978
2	2	OVH_3	900-999	2	3.56338e+08	379644	0.0010654	167.465	574894	0.00161334	2267	6361.94	71	118.94	0.00267875
2	2	OVH_4	50-149	6	3.99624e+07	59644.9	0.00149253	133.434	468646	0.0117272	447	11185.5	28	140.066	0.0132197
2	2	OVH_4	50-149	5	6.84429e+07	161833	0.0023645	138.556	923906	0.0134989	1168	17065.3	58	221.699	0.0158634
2	2	OVH_4	150-300	6	6.45001e+07	202699	0.00314262	140.082	1.16723e+06	0.0180966	1447	22434.1	42	165.375	0.0212393
2	2	OVH_4	300-400	5	4.52943e+07	150029	0.00331232	134.797	778900	0.0171964	1113	24572.6	23	108.07	0.0205087
2	2	OVH_4	650-799	3	1.08536e+08	451372	0.00415875	168.927	730925	0.00673442	2672	24618.6	33	100.168	0.0108932
2	2	OVH_4	400-499	5	3.35245e+07	134923	0.00402461	140.838	690221	0.0205886	958	28576.1	22	120.155	0.0246132
2	2	OVH_4	400-499	6	4.57003e+07	222183	0.00486173	146.462	665833	0.0145695	1517	33194.5	26	121.622	0.0194313
2	2	OVH_4	50-149	4	7.51967e+07	346463	0.00460742	134.028	1.1781e+06	0.0156669	2585	34376.5	52	189.629	0.0202743
2	2	OVH_5	300-399	2	3.36879e+07	158515	0.0047054	133.881	403478	0.0119769	1184	35146.1	28	152.553	0.0166823
2	2	OVH_5	400-499	2	4.39262e+07	283021	0.00644311	144.768	563348	0.0128249	1955	44506.5	36	171.767	0.019268
2	2	OVH_5	400-499	4	6.59173e+07	468544	0.00710805	156.756	1.39619e+06	0.0211809	2989	45344.7	63	245.381	0.0282889
2	2	OVH_5	500-599	2	5.19624e+07	337821	0.00650125	142.24	631205	0.0121473	2375	45706.1	43	188.636	0.0186486
2	2	OVH_8	50-149	4	5.23906e+07	373777	0.00713442	153.944	749274	0.0143017	2428	46344.2	40	174.757	0.0214361
2	2	OVH_1	1000-1099	4	5.97713e+07	426162	0.00712987	151.929	746607	0.0124911	2805	46928.9	43	175.882	0.0196209
2	2	OVH_4	150-300	5	1.21965e+08	842417	0.00690706	145.873	2.8062e+06	0.0230083	5775	47349.8	76	217.619	0.0299154
2	2	OVH_5	300-399	4	6.59604e+07	496879	0.007533	153.5	1.15308e+06	0.0174814	3237	49074.9	59	229.726	0.0250144
2	2	OVH_5	600-699	2	4.98718e+07	383225	0.00768422	151.833	740153	0.0148411	2524	50609.8	44	197.027	0.0225253
2	2	OVH_1	900-999	4	5.07324e+07	378230	0.00745538	145.753	650620	0.0128245	2595	51150.7	31	137.632	0.0202799
2	2	OVH_8	150-249	4	5.99844e+07	507764	0.00846493	165.449	792248	0.0132076	3069	51163.3	71	289.894	0.0216725
2	2	OVH_1	DF_1	5	5.3409e+07	400435	0.00749751	146.518	682246	0.012774	2733	51171.2	33	142.793	0.0202715
2	2	OVH_5	1000-1099	2	5.28145e+07	419945	0.00795132	153.153	812898	0.0153916	2742	51917.6	42	182.756	0.0233429
2	2	OVH_1	800-899	4	4.3941e+07	334164	0.00760484	145.542	1.16133e+06	0.0264293	2296	52251.9	23	109.722	0.0340342
2	2	OVH_2	200-299	2	4.74131e+07	405070	0.00854342	162.548	573528	0.0120964	2492	52559.3	44	202.071	0.0206398
2	2	OVH_8	250-349	4	3.78502e+07	330249	0.00872515	164.467	529732	0.0139955	2008	53051.2	26	133.641	0.0227206
2	2	OVH_5	700-799	3	4.38063e+07	358482	0.00818335	152.093	615814	0.0140577	2357	53805.1	39	186.336	0.022241
2	2	OVH_1	700-799	5	3.61765e+07	301096	0.00832297	152.223	434298	0.012005	1978	54676.3	31	162.985	0.0203279
2	2	OVH_1	600-699	4	3.90185e+07	321505	0.00823982	150.588	471163	0.0120754	2135	54717.7	28	141.75	0.0203152
2	2	OVH_4	800-649	4	5.75621e+07	573190	0.00995776	175.987	796233	0.0138326	3257	56582.4	51	212.57	0.0237903
2	2	OVH_4	800-449	6	2.34731e+07	229771	0.00978869	172.76	403591	0.0171938	1330	56660.7	33	215.392	0.0269825
2	2	OVH_6	450-549	2	5.93312e+07	565397	0.00952951	166.244	785359	0.0132369	3401	57322.3	52	213.482	0.0227664
2	2	OVH_8	350-449	3	1.4669e+07	127383	0.00868386	151.287	183758	0.012527	842	57400.1	17	140.362	0.0212109
2	2	OVH_4	950-1150	4	7.02606e+07	711366	0.0101247	175.3	1.09404e+06	0.0155711	4058	57756.4	36	135.815	0.0256958
2	2	OVH_2	300-399	5	8.09103e+07	842019	0.0104068	179.573	1.10922e+06	0.0137093	4689	57953	79	277.731	0.0241161
2	2	OVH_3	500-599	2	3.26054e+07	296907	0.00910606	157.01	440407	0.0135072	1891	57996.5	37	204.907	0.0226132
2	2	OVH_6	550-649	4	5.94927e+07	648323	0.0108975	187.322	654336	0.0109986	3461	58175.2	42	172.194	0.0218961
2	2	OVH_5	800-899	2	4.06882e+07	362709	0.00891436	153.171	473265	0.0116315	2368	58198.7	46	228.047	0.0205459
2	2	OVH_2	200-299	5	3.34813e+07	360483	0.0107667	184.39	452480	0.0135144	1955	58390.8	35	191.279	0.0242811
2	2	OVH_6	450-549	4	6.76804e+07	698847	0.0103257	176.744	1.05751e+06	0.0156251	3954	58421.6	54	207.569	0.0259508
2	2	OVH_3	700-799	2	5.80688e+07	573464	0.00987559	168.369	922148	0.0158803	3406	58654.5	71	294.637	0.0257558
2	2	OVH_6	550-649	2	6.83284e+07	724580	0.0106044	177.376	929420	0.0136022	4085	59784.8	51	195.106	0.0242066
2	2	OVH_6	750-849	2	6.4963e+07	673421	0.0103662	171.093	885451	0.0136301	3936	60588.3	58	227.559	0.0239963
2	2	OVH_8	550-649	3	2.4365e+07	293067	0.0120282	197.885	302715	0.0124242	1481	60783.9	25	160.161	0.0244524
2	2	OVH_5	900-999	4	6.18035e+07	644816	0.0104333	169.689	985079	0.0159389	3800	61485.2	65	261.461	0.0263722
2	2	OVH_6	650-749	2	4.41255e+07	451082	0.0102227	166.083	536035	0.012148	2716	61551.8	63	299.913	0.0223707
2	2	OVH_4	300-400	3	5.50752e+07	492808	0.00894791	145.371	1.16569e+06	0.0211653	3390	61552.2	52	221.577	0.0301132
2	2	OVH_5	600-699	4	6.09996e+07	674486	0.0110572	179.384	943277	0.0154637	3760	61639.7	51	206.494	0.0265209
2	2	OVH_6	850-949	2	5.18729e+07	583628	0.0112511	181.703	693330	0.0133659	3212	61920.6	70	307.346	0.0246171
2	2	OVH_5	700-799	5	5.11812e+07	536718	0.0104866	169.258	882309	0.0172389	3171	61956.3	52	229.852	0.0277255
2	2	OVH_5	800-899	4	5.01604e+07	517675	0.0103204	166.562	832624	0.0165992	3108	61961.3	63	281.294	0.0269196
2	2	OVH_5	500-599	4	4.95199e+07	498111	0.0100588	161.882	828811	0.0167369	3077	62136.7	33	148.294	0.0267957
2	2	OVH_2	200-299	4	5.31238e+07	586559	0.0110414	177.369	819088	0.0154185	3307	62250.8	53	229.949	0.0264599
2	2	OVH_8	50-149	2	5.51915e+07	653840	0.0118468	188.862	685693	0.0124239	3462	62727.1	57	242.627	0.0242707
2	2	OVH_8	650-749	3	2.18382e+07	296310	0.0135684	215.969	282123	0.0129188	1372	62825.7	24	162.406	0.0264872
2	2	OVH_3	900-999	4	3.86583e+07	402456	0.0104106	165.62	526188	0.0136113	2430	62858.4	47	239.043	0.0240219
2	2	OVH_6	1050-1149	2	6.5757e+07	757513	0.0115199	181.745	1.13948e+06	0.0173287	4168	63384.9	68	265.178	0.0288486
2	2	OVH_2	400-499	3	6.54053e+07	819992	0.0125371	197.208	1.28802e+06	0.0196929	4158	63572.9	68	265.89	0.03223
2	2	OVH_8	450-549	3	2.16579e+07	257058	0.011869	186.544	303575	0.0140168	1378	63625.8	24	163.081	0.0258858
2	2	OVH_3	700-799	4	5.23103e+07	574787	0.010988	171.989	778438	0.0148812	3342	63888	60	262.336	0.0258692
2	2	OVH_3	600-699	2	4.69822e+07	515228	0.0109665	170.888	545994	0.0116213	3015	64173.3	75	346.015	0.0225878
2	2	OVH_2	800-899	4	6.53842e+07	918304	0.0140447	218.124	902030	0.0137958	4210	64388.6	64	250.29	0.0278406
2	2	OVH_3	800-899	2	4.90774e+07	556056	0.0113302	174.86	707139	0.0144087	3180	64795.6	72	325.006	0.0257388
2	2	OVH_8	150-249	2	6.47641e+07	864434	0.0133474	204.31	925703	0.0142935	4231	65329.4	81	318.286	0.0276409
2	2	OVH_2	500-599	3	6.44929e+07	889596	0.0137937	209.613	954414	0.0147987	4244	65805.7	69	271.702	0.0285925
2	2	OVH_4	400-499	3	6.35502e+07	707204	0.0111283	169.026	1.06719e+06	0.0167929	4184	65837.8	39	154.706	0.0279212
2	2	OVH_2	900-1049	5	3.50193e+07	533169	0.015225	230.909	396192	0.0113135	2309	65935.2	29	154.969	0.0265386
2	2	OVH_8	350-449	2	9.21901e+07	1.30007e+06	0.014102	213.265	1.177e+06	0.012767	6096	66124.2	71	233.839	0.026869
2	2	OVH_3	800-899	4	4.53226e+07	549818	0.0121312	182.482	568124	0.0125351	3013	66479	58	272.44	0.0246663
2	2	OVH_2	600-699	4	7.00443e+07	1.00981e+06	0.0144167	216.79	929381	0.0132685	4658	66500.8	57	215.372	0.0276852
2	2	OVH_1	DF_1	3	5.64534e+07	676465	0.0119827	176.484	890258	0.0157698	3833	67896.7	68	286.196	0.0277525
2	2	OVH_6	950-1049	2	5.72433e+07	697562	0.0121859	179.046	591292	0.0103295	3896	68060.4	50	208.981	0.0225154
2	2	OVH_3	1000-1150	2	8.31365e+07	1.08199e+06	0.0130146	190.793	1.85161e+06	0.0222719	5671	68213.2	117	405.78	0.0352865
2	2	OVH_4	500-649	1	7.97244e+07	956786	0.0120012	175.139	1.05821e+06	0.0132734	5463	68523.5	56	198.332	0.0252745
2	2	OVH_8	250-349	2	6.9664e+07	1.01825e+06	0.0146167	213.068	837410	0.0120207	4779	68600.8	71	269.001	0.0266374
2	2	OVH_8	850-950	2	6.47091e+07	1.11259e+06	0.0171937	250.019	835974	0.012919	4450	68769.3	62	243.73	0.0301126
2	2	OVH_6	650-749	4	4.86752e+07	597960	0.0122847	178.07	574314	0.0117989	3358	68987.9	56	253.825	0.0240836
2	2	OVH_7	300-399	5	2.03069e+07	335498	0.0165213	239.129	347495	0.0171122	1403	69089.8	51	357.889	0.0336335
2	2	OVH_8	650-749	2	8.19307e+07	1.3969e+06	0.0170497	245.846	1.1382e+06	0.0138922	5682	69351.3	86	300.452	0.030942
2	2	OVH_8	450-549	2	7.28121e+07	1.1653e+06	0.0160042	230.524	1.08236e+06	0.0148651	5055	69425.3	63	233.474	0.0308693
2	2	OVH_1	700-799	3	4.61275e+07	576126	0.0124899	179.759	677793	0.0146939	3205	69481.3	39	181.587	0.0271838
2	2	OVH_4	950-1150	2	1.30014e+08	1.80904e+06	0.0139142	200.071	1940531	0.0149255	9042	69546.2	86	238.508	0.0288397
2	2	OVH_2	900-1049	3	6.0118e+07	948666	0.0157801	226.52	1.07771e+06	0.0179265	4188	69663	54	220.238	0.0337066
2	2	OVH_3	600-699	4	4.68242e+07	580294	0.012393	177.297	512754	0.0109506	3273	69899.7	53	244.929	0.0233436
2	2	OVH_8	550-649	2	7.49625e+07	1.28186e+06	0.0171	242.915	909037	0.0121266	5277	70395.2	85	310.454	0.0292266
2	2	OVH_6	950-1049	4	4.56354e+07	580891	0.012729	180.625	585602	0.0128322	3216	70471.6	34	159.158	0.0255612
2	2	OVH_6	850-949	4	4.25263e+07	562816	0.0132345	187.731	479768	0.0112817	2998	70497.5	41	198.818	0.0245162
2	2	OVH_6	750-849	4	5.34412e+07	704768	0.0131877	186.842	643730	0.0120456	3772	70582.2	42	181.682	0.0252333
2	2	OVH_8	750-849	2	6.63855e+07	1.16912e+06	0.017611	248.22	949166	0.0142978	4710	70949.2	59	228.989	0.0319088
2	2	OVH_3	500-599	4	4.03916e+07	503300	0.0124605	175.427	444010	0.0109926	2869	71029.5	41	204.004	0.0234531
2	2	OVH_2	500-599	4	5.43143e+07	888176	0.0163525	229.562	670979	0.0123536	3869	71233.5	51	218.833	0.0287062
2	2	OVH_3	1000-1150	4	8.39679e+07	1.15748e+06	0.0137849	192.593	1.16053e+06	0.0138211	6010	71575	89	307.138	0.027606
2	2	OVH_8	740-849	3	2.76849e+07	484720	0.0175085	244.191	368297	0.0133032	1985	71699.7	30	180.302	0.0308116
2	2	OVH_2	300-399	1	5.6861e+07	908833	0.0159834	222.753	748161	0.0131577	4080	71753.9	48	201.295	0.0291411
2	2	OVH_2	800-899	2	6.29835e+07	1125998	0.0178777	249.115	921745	0.0146347	4520	71764.8	60	239.077	0.0325124
2	2	OVH_1	1000-1099	2	6.25456e+07	824461	0.0131818	182.767	916018	0.0146456	4511	72123.4	72	287.895	0.0278274
2	2	OVH_1	800-899	2	4.52767e+07	591765	0.01307	178.943	604715	0.013356	3307	73039.8	56	263.179	0.0264259
2	2	OVH_1	600-699	2	5.7811e+07	761047	0.0131644	178.315	877400	0.015177	4268	73826.7	50	207.953	0.0283414
2	2	OVH_4	800-849	2	6.66976e+07	1.02302e+06	0.0153382	206.546	905165	0.0135712	4953	74260.5	68	263.302	0.0289094
2	2	OVH_1	900-999	2	5.31559e+07	684870	0.0128842	173.385	772674	0.014536	3950	74309.8	44	190.843	0.0274202
2	2	OVH_3	400-499	5	3.86897e+07	894883	0.0231297	307.731	799701	0.0206696	2908	75162.1	104	528.732	0.0437994
2	2	OVH_8	850-950	3	2.01966e+07	400391	0.0198246	256.991	282328	0.0139789	1558	77141.6	24	168.877	0.0338036
2	2	OVH_6	1050-1149	4	3.52013e+07	486506	0.0138207	178.731	398326	0.0113157	2722	77326.8	27	143.908	0.0251364
2	2	OVH_7	300-399	3	1.44813e+07	300273	0.0207352	267.862	306640	0.0211749	1121	77410.1	34	282.537	0.0419101
2	2	OVH_7	500-599	4	4.49241e+07	990752	0.0220539	277.911	762175	0.0169658	3565	79356	103	485.956	0.0390197
2	2	OVH_7	400-499	2	2.18728e+07	468990	0.0214417	269.071	389464	0.0178058	1743	79687.9	47	317.794	0.0392475
2	2	OVH_2	900-1049	1	6.29543e+07	1.24431e+06	0.0197653	247.575	922235	0.0146493	5026	79835.7	63	251.089	0.0344145
2	2	OVH_7	700-799	4	3.88238e+07	792076	0.0204018	252.173	677040	0.0174388	3141	80904	63	319.736	0.0378406
2	2	OVH_7	600-699	4	3.76008e+07	856867	0.0227885	277.753	656486	0.0174594	3085	82046.1	103	531.176	0.0402479
2	2	OVH_7	500-599	2	3.66223e+07	830274	0.0226713	267.227	655179	0.0178902	3107	84839.1	72	376.236	0.0405615
2	2	OVH_7	700-799	2	4.14656e+07	939357	0.0226539	266.333	634292	0.0152968	3527	85058.5	85	417.422	0.0379507
2	2	OVH_7	400-499	1	5.32757e+07	1.22839e+06	0.0230571	270.689	895340	0.0168058	4538	85179.5	115	498.234	0.0398629
2	2	OVH_7	300-399	2	4.83e+07	1.14506e+06	0.0237072	272.697	972559	0.0201358	4199	86935.9	127	577.87	0.043843
2	2	OVH_7	600-699	2	3.37255e+07	763219	0.0226303	258.368	652205	0.0193386	2954	87589.4	70	381.17	0.0419689
2	2	OVH_2	700-799	2	7.73239e+07	1.89771e+06	0.0245424	231.203	1.78146e+06	0.023039	8208	106151	115	413.562	0.0475814
2	2	OVH_5	1000-1099	4	6.31791e+07	1.14814e+06	0.0181729	167.588	1931136	0.0305661	6851	108438	129	513.22	0.0487389
2	2	OVH_5	900-999	2	4.94067e+07	914210	0.0185038	153.649	1.47568e+06	0.0298681	5950	120429	79	355.414	0.0483719
2	2	OVH_4	650-799	2	5.44818e+07	1.25562e+06	0.0230467	177.926	1.58193e+06	0.0290358	7057	129530	67	287.044	0.0520825
						removed from analysis
