# Supplementary material for: The influence of estrogen deficiency on the structural and mechanical properties of rat cortical bone
Source: PeerJ. 2021 Jan 13;9:e10213. doi: 10.7717/peerj.10213 (PMC7811283; doi:10.7717/peerj.10213)
Supplement: Supplemental Information 3 — Column A represents hormonal status (ovariectomized =2, non ovariectomized =1), column B represents the sample from which the measurements were made, column C represents the bone type (1=lamellar, 2= disorganized), column D represents the corrected vessel volume. [file peerj-09-10213-s003.xlsx]

## Sheet: for stats
OVH=2	sample	bone type	void vol. corrected
1	11	1	7343.74
1	11	1	7580.63
1	11	1	7995.21
1	11	1	8765.11
1	11	1	9002.01
1	11	1	10719.5
1	11	1	12022.4
1	11	1	12792.3
1	11	1	29967.2
1	11	1	57150.9
1	11	1	76457.8
1	11	1	131240
1	11	1	135622
1	11	1	259045
1	11	1	1.10962e+06
1	11	2	7343.74
1	11	2	7580.63
1	11	2	7995.21
1	11	2	8765.11
1	11	2	9002.01
1	11	2	10719.5
1	11	2	12022.4
1	11	2	12792.3
1	11	2	29967.2
1	11	2	57150.9
1	11	2	76457.8
1	11	2	131240
1	11	2	135622
1	11	2	259045
1	11	2	1.10962e+06
1	11	1	6798.81
1	11	1	7192.12
1	11	1	7641.64
1	11	1	7697.82
1	11	1	8484.46
1	11	1	8653.02
1	11	1	9046.35
1	11	1	9102.54
1	11	1	9214.91
1	11	1	10001.5
1	11	1	11181.5
1	11	1	12361.5
1	11	1	13260.5
1	11	1	13766.2
1	11	1	14833.8
1	11	1	17587
1	11	1	18373.6
1	11	1	22138.3
1	11	1	25622
1	11	1	33544.5
1	11	1	37421.5
1	11	1	38208.2
1	11	1	40006.2
1	11	1	40511.9
1	11	1	61582.6
1	11	1	82653.3
1	11	1	148956
1	11	1	297012
1	11	1	304935
1	11	1	356685
1	11	2	6798.81
1	11	2	7192.12
1	11	2	7641.64
1	11	2	7697.82
1	11	2	8484.46
1	11	2	8653.02
1	11	2	9046.35
1	11	2	9102.54
1	11	2	9214.91
1	11	2	10001.5
1	11	2	11181.5
1	11	2	12361.5
1	11	2	13260.5
1	11	2	13766.2
1	11	2	14833.8
1	11	2	17587
1	11	2	18373.6
1	11	2	22138.3
1	11	2	25622
1	11	2	33544.5
1	11	2	37421.5
1	11	2	38208.2
1	11	2	40006.2
1	11	2	40511.9
1	11	2	61582.6
1	11	2	82653.3
1	11	2	148956
1	11	2	297012
1	11	2	304935
1	11	2	356685
1	11	1	7533.97
1	11	1	7658.5
1	11	1	7845.3
1	11	1	7907.56
1	11	1	9090.58
1	11	1	9115.51
1	11	1	9341.51
1	11	1	9416.85
1	11	1	9718.19
1	11	1	10273.6
1	11	1	10273.6
1	11	1	10396.2
1	11	1	10546.9
1	11	1	11827.6
1	11	1	14071.7
1	11	1	14569.8
1	11	1	14632.1
1	11	1	15939.6
1	11	1	16562.3
1	11	1	16935.9
1	11	1	17122.7
1	11	1	17620.8
1	11	1	18080.3
1	11	1	19963.7
1	11	1	20867.7
1	11	1	25092.5
1	11	1	32469.3
1	11	1	34556.7
1	11	1	36798.2
1	11	1	43086.9
1	11	1	47234.9
1	11	1	78574.2
1	11	1	94454.9
1	11	1	112927
1	11	1	124076
1	11	1	128949
1	11	1	162648
1	11	1	209657
1	11	1	257276
1	11	1	260638
1	11	1	425825
1	11	1	614610
1	11	2	7533.97
1	11	2	7658.5
1	11	2	7845.3
1	11	2	7907.56
1	11	2	9090.58
1	11	2	9115.51
1	11	2	9341.51
1	11	2	9416.85
1	11	2	9718.19
1	11	2	10273.6
1	11	2	10273.6
1	11	2	10396.2
1	11	2	10546.9
1	11	2	11827.6
1	11	2	14071.7
1	11	2	14569.8
1	11	2	14632.1
1	11	2	15939.6
1	11	2	16562.3
1	11	2	16935.9
1	11	2	17122.7
1	11	2	17620.8
1	11	2	18080.3
1	11	2	19963.7
1	11	2	20867.7
1	11	2	25092.5
1	11	2	32469.3
1	11	2	34556.7
1	11	2	36798.2
1	11	2	43086.9
1	11	2	47234.9
1	11	2	78574.2
1	11	2	94454.9
1	11	2	112927
1	11	2	124076
1	11	2	128949
1	11	2	162648
1	11	2	209657
1	11	2	257276
1	11	2	260638
1	11	2	425825
1	11	2	614610
1	11	1	11679
1	11	1	13105.4
1	11	1	16582.3
1	11	1	18365.4
1	11	1	83981.5
1	11	1	97621.8
1	11	1	2.24958e+06
1	11	2	11679
1	11	2	13105.4
1	11	2	16582.3
1	11	2	18365.4
1	11	2	83981.5
1	11	2	97621.8
1	11	2	2.24958e+06
1	13	1	7061.24
1	13	1	7177.95
1	13	1	7353.03
1	13	1	7565.78
1	13	1	8811.96
1	13	1	10212.5
1	13	1	11671.5
1	13	1	12031.7
1	13	1	12838.6
1	13	1	22434.6
1	13	1	28371.7
1	13	1	59738.1
1	13	1	86368.9
1	13	1	86375.9
1	13	1	133242
1	13	1	146302
1	13	1	166972
1	13	1	175957
1	13	1	219715
1	13	1	236168
1	13	1	392920
1	13	1	618880
1	13	1	684648
1	13	2	7097.44
1	13	2	7153.78
1	13	2	7548.07
1	13	2	7773.39
1	13	2	7829.72
1	13	2	8006.94
1	13	2	8135.05
1	13	2	8505.66
1	13	2	9608.32
1	13	2	10195.5
1	13	2	10312.9
1	13	2	10633.2
1	13	2	11017.5
1	13	2	11603.8
1	13	2	11850.3
1	13	2	14645.5
1	13	2	14870.8
1	13	2	14989
1	13	2	16142
1	13	2	17999.6
1	13	2	18255.8
1	13	2	18512
1	13	2	18982.8
1	13	2	22547.5
1	13	2	24789.5
1	13	2	26981.5
1	13	2	36703.8
1	13	2	50667.9
1	13	2	51484.6
1	13	2	52525.5
1	13	2	56112.6
1	13	2	59427
1	13	2	107293
1	13	2	164559
1	13	2	176591
1	13	2	196701
1	13	2	232469
1	13	2	308908
1	13	2	319836
1	13	2	340734
1	13	2	367486
1	13	2	371842
1	13	2	2.05823e+06
1	13	1	8095.62
1	13	1	10959.4
1	13	1	15585.5
1	13	1	35026
1	13	1	70327.3
1	13	1	77762
1	13	1	86623
1	13	1	87289.7
1	13	1	91012.5
1	13	1	105574
1	13	1	110750
1	13	1	121850
1	13	1	127351
1	13	1	134852
1	13	1	135313
1	13	1	161133
1	13	1	168631
1	13	1	197159
1	13	1	316390
1	13	1	1.14999e+06
1	13	1	1.15355e+06
1	13	2	6778.71
1	13	2	6828.96
1	13	2	6834.27
1	13	2	7000.96
1	13	2	7556.6
1	13	2	7723.28
1	13	2	7945.53
1	13	2	8001.1
1	13	2	8278.92
1	13	2	8334.47
1	13	2	8390.04
1	13	2	8445.6
1	13	2	8501.17
1	13	2	9390.17
1	13	2	9527.5
1	13	2	10078.2
1	13	2	10557
1	13	2	13112.9
1	13	2	13501.9
1	13	2	14153.6
1	13	2	14153.6
1	13	2	15113.2
1	13	2	15310.1
1	13	2	15860.8
1	13	2	18947
1	13	2	19836.1
1	13	2	19891.6
1	13	2	20891.8
1	13	2	21533.3
1	13	2	26225.8
1	13	2	33060.1
1	13	2	35560.4
1	13	2	47692.6
1	13	2	91970.7
1	13	2	115794
1	13	2	139278
1	13	2	177635
1	13	2	195231
1	13	2	215993
1	13	2	303653
1	13	2	477642
1	13	2	527758
1	13	2	649200
1	13	1	6783.74
1	13	1	6842.88
1	13	1	7011.14
1	13	1	8189.01
1	13	1	8749.9
1	13	1	9561.33
1	13	1	9703.42
1	13	1	9983.86
1	13	1	11057
1	13	1	12018.4
1	13	1	14155
1	13	1	14358.8
1	13	1	18116.8
1	13	1	27595.9
1	13	1	31017.3
1	13	1	34102.2
1	13	1	57688.4
1	13	1	67249.8
1	13	1	72242.8
1	13	1	91126.4
1	13	1	155278
1	13	1	163451
1	13	1	163718
1	13	1	175309
1	13	1	201642
1	13	1	246885
1	13	1	259805
1	13	1	269907
1	13	1	272792
1	13	1	298394
1	13	1	335554
1	13	1	464873
1	13	1	792361
1	13	1	2.02863e+06
1	13	2	5823.97
1	13	2	5872.11
1	13	2	5872.11
1	13	2	6112.77
1	13	2	6160.89
1	13	2	6594.08
1	13	2	6594.08
1	13	2	6690.35
1	13	2	6842.88
1	13	2	6882.88
1	13	2	7011.14
1	13	2	7067.23
1	13	2	7171.67
1	13	2	7291.59
1	13	2	8076.84
1	13	2	8189.01
1	13	2	8581.64
1	13	2	8711.89
1	13	2	9674.53
1	13	2	10040
1	13	2	10155.9
1	13	2	10155.9
1	13	2	11161.7
1	13	2	12803.1
1	13	2	13621.4
1	13	2	15209.7
1	13	2	17163.3
1	13	2	17231.3
1	13	2	21803.8
1	13	2	21900.1
1	13	2	23488.4
1	13	2	38533.2
1	13	2	55255.5
1	13	2	75608.2
1	13	2	82787
1	13	2	102088
1	13	2	103388
1	13	2	130871
1	13	2	190458
1	13	2	209615
1	13	2	268577
1	13	2	423947
1	13	2	469971
1	13	2	745649
1	13	1	10829.3
1	13	1	13245
1	13	1	15333.1
1	13	1	22491.6
1	13	1	28888.4
1	13	1	30072.1
1	13	1	31738.2
1	13	1	38221.6
1	13	1	162886
1	13	1	174738
1	13	1	201675
1	13	1	236589
1	13	1	358809
1	13	1	891689
1	13	1	3.09501e+06
1	13	2	8962.82
1	13	2	10222.1
1	13	2	11036.9
1	13	2	11333.2
1	13	2	13128.7
1	13	2	18073.8
1	13	2	21703.4
1	13	2	41480.8
1	13	2	57332.4
1	13	2	154058
1	13	2	184520
1	13	2	207923
1	13	2	325039
1	13	2	363624
1	13	2	674489
1	13	2	681989
1	14	1	11927.1
1	14	1	16788.7
1	14	1	28512.9
1	14	1	33058.8
1	14	1	38892.7
1	14	1	39929.8
1	14	1	62802.9
1	14	1	73425.3
1	14	1	93785
1	14	1	105918
1	14	1	119502
1	14	1	127827
1	14	1	229734
1	14	1	240869
1	14	1	336357
1	14	1	390328
1	14	1	459646
1	14	2	4130.6
1	14	2	4324.22
1	14	2	4679.19
1	14	2	5292.32
1	14	2	5485.95
1	14	2	5637.35
1	14	2	5711.84
1	14	2	5730.53
1	14	2	5916.89
1	14	2	6149.84
1	14	2	6324.97
1	14	2	6382.79
1	14	2	6615.41
1	14	2	6712.22
1	14	2	6802.09
1	14	2	6938.11
1	14	2	7035.04
1	14	2	7267.99
1	14	2	7454.43
1	14	2	7615.79
1	14	2	7640.7
1	14	2	7920.24
1	14	2	7938.49
1	14	2	8293.46
1	14	2	8712.27
1	14	2	10358.8
1	14	2	10358.8
1	14	2	10391.6
1	14	2	10552.4
1	14	2	11101
1	14	2	13779.4
1	14	2	13973
1	14	2	14166.6
1	14	2	14908.9
1	14	2	15360.7
1	14	2	15700.7
1	14	2	15885.2
1	14	2	16167.4
1	14	2	16425.6
1	14	2	16818.9
1	14	2	17684.1
1	14	2	18449.5
1	14	2	19567.7
1	14	2	19567.7
1	14	2	19975.3
1	14	2	23073.2
1	14	2	23667.6
1	14	2	24396.3
1	14	2	24783.6
1	14	2	25577.7
1	14	2	27203.8
1	14	2	27720.2
1	14	2	28140.2
1	14	2	28652.6
1	14	2	31463.5
1	14	2	31902.7
1	14	2	32612.8
1	14	2	37727.3
1	14	2	40789.6
1	14	2	42890
1	14	2	44339.4
1	14	2	49310.2
1	14	2	51807.7
1	14	2	52133.8
1	14	2	59821.1
1	14	2	60506.8
1	14	2	62018.4
1	14	2	65272.1
1	14	2	70897.8
1	14	2	100135
1	14	2	104174
1	14	2	106395
1	14	2	130178
1	14	2	134428
1	14	2	139489
1	14	2	154351
1	14	2	156963
1	14	2	165579
1	14	2	169968
1	14	2	175583
1	14	2	229673
1	14	2	244964
1	14	2	266875
1	14	2	281763
1	14	2	1.58046e+06
1	14	2	2.07496e+06
1	14	1	9933.83
1	14	1	11445.6
1	14	1	12631.4
1	14	1	15339
1	14	1	22278.1
1	14	1	26489.9
1	14	1	49880.9
1	14	1	117161
1	14	1	128129
1	14	1	180394
1	14	1	184129
1	14	1	238332
1	14	1	299296
1	14	1	483252
1	14	1	757810
1	14	2	3176.24
1	14	2	3176.24
1	14	2	3359.99
1	14	2	3569.99
1	14	2	3622.48
1	14	2	3674.99
1	14	2	3753.74
1	14	2	3779.99
1	14	2	3779.99
1	14	2	3806.24
1	14	2	3989.98
1	14	2	4068.74
1	14	2	4357.48
1	14	2	4541.23
1	14	2	4724.98
1	14	2	4724.98
1	14	2	4751.23
1	14	2	4751.23
1	14	2	5197.48
1	14	2	5407.48
1	14	2	5617.48
1	14	2	6116.23
1	14	2	6614.97
1	14	2	6929.98
1	14	2	7428.72
1	14	2	7497.13
1	14	2	7822.47
1	14	2	7979.97
1	14	2	8246.84
1	14	2	8646.68
1	14	2	8746.65
1	14	2	8846.22
1	14	2	8977.47
1	14	2	9057.32
1	14	2	9276.44
1	14	2	9714.71
1	14	2	9746.26
1	14	2	9832.81
1	14	2	10146.1
1	14	2	11550
1	14	2	11595.6
1	14	2	12395.2
1	14	2	12495.2
1	14	2	14909.9
1	14	2	16353.7
1	14	2	17238.1
1	14	2	17943.1
1	14	2	19057.4
1	14	2	22141.5
1	14	2	23144.9
1	14	2	24596.2
1	14	2	25262.8
1	14	2	28271.1
1	14	2	30922.4
1	14	2	33507.2
1	14	2	33809.8
1	14	2	35852
1	14	2	35927.6
1	14	2	37931.1
1	14	2	42577.3
1	14	2	50979.4
1	14	2	54782.1
1	14	2	70061
1	14	2	85889.7
1	14	2	91244.7
1	14	2	94998.4
1	14	2	95575.9
1	14	2	125238
1	14	2	138993
1	14	2	165437
1	14	2	167487
1	14	2	171651
1	14	2	182480
1	14	2	203096
1	14	2	225250
1	14	2	226004
1	14	2	237559
1	14	2	377762
1	14	2	595584
1	14	2	2.1601e+06
1	14	1	9249.6
1	14	1	10292.5
1	14	1	13431.4
1	14	1	20147.1
1	14	1	25997.4
1	14	1	67229.9
1	14	1	121558
1	14	1	131410
1	14	1	132635
1	14	1	152646
1	14	1	195938
1	14	1	353182
1	14	1	441556
1	14	2	6786.7
1	14	2	7936.05
1	14	2	8373.9
1	14	2	8866.49
1	14	2	8975.94
1	14	2	10836.8
1	14	2	11165.2
1	14	2	11825.4
1	14	2	12847.4
1	14	2	13026.1
1	14	2	14449.1
1	14	2	14599.3
1	14	2	17842.4
1	14	2	21826
1	14	2	30704.3
1	14	2	34261.9
1	14	2	36560.6
1	14	2	48382.6
1	14	2	51827.6
1	14	2	66443.9
1	14	2	88555.4
1	14	2	136336
1	14	2	225194
1	14	2	347435
1	14	2	417175
1	14	1	10578.9
1	14	1	19192.8
1	14	1	22888.7
1	14	1	129162
1	14	1	130005
1	14	1	153352
1	14	1	179258
1	14	1	210495
1	14	1	244730
1	14	1	248534
1	14	1	385671
1	14	2	3765.78
1	14	2	4045.88
1	14	2	4201.49
1	14	2	4512.71
1	14	2	4512.71
1	14	2	5290.77
1	14	2	5477.5
1	14	2	6255.55
1	14	2	6348.92
1	14	2	7220.34
1	14	2	8234.75
1	14	2	9430.02
1	14	2	9790.92
1	14	2	9920.59
1	14	2	12319.7
1	14	2	19638.1
1	14	2	21474.3
1	14	2	24639.4
1	14	2	30604.7
1	14	2	37035.4
1	14	2	37413
1	14	2	49278.8
1	14	2	67304.5
1	14	2	70741
1	14	2	90658.9
1	14	2	95963.9
1	14	2	96229.7
1	14	2	100493
1	14	2	102174
1	14	2	114444
1	14	2	116023
1	14	2	117206
1	14	2	119371
1	14	2	124688
1	14	2	132767
1	14	2	141170
1	14	2	146669
1	14	2	179479
1	14	2	187013
1	14	2	195818
1	14	2	270016
1	14	2	273439
1	14	2	375240
1	15	1	7648.98
1	15	1	7770.39
1	15	1	7831.1
1	15	1	8073.92
1	15	1	8134.63
1	15	1	8377.45
1	15	1	8498.87
1	15	1	8498.87
1	15	1	8618.36
1	15	1	9470.17
1	15	1	9530.87
1	15	1	9553.68
1	15	1	9834.41
1	15	1	9954.54
1	15	1	10320.1
1	15	1	11223.9
1	15	1	11473.5
1	15	1	11655.6
1	15	1	11837.7
1	15	1	11898.4
1	15	1	12748.3
1	15	1	13762.6
1	15	1	14898.4
1	15	1	15432.9
1	15	1	16167.8
1	15	1	19842.3
1	15	1	20042.7
1	15	1	20042.7
1	15	1	20309.9
1	15	1	31992.2
1	15	1	32268.7
1	15	1	33872.1
1	15	1	34056.2
1	15	1	38973.4
1	15	1	52779.1
1	15	1	59259.5
1	15	1	70349.8
1	15	1	74729.3
1	15	1	90325.7
1	15	1	127137
1	15	1	147516
1	15	1	175975
1	15	1	181936
1	15	1	222610
1	15	1	282468
1	15	1	1.29596e+06
1	15	1	3.21476e+06
1	15	2	7466.86
1	15	2	8013.21
1	15	2	8083.89
1	15	2	8083.89
1	15	2	8351.12
1	15	2	8417.93
1	15	2	8551.54
1	15	2	9019.21
1	15	2	9687.29
1	15	2	9754.11
1	15	2	9773.7
1	15	2	10489
1	15	2	10622.6
1	15	2	10623.6
1	15	2	12560.1
1	15	2	12930.4
1	15	2	19241
1	15	2	25454.2
1	15	2	30398.1
1	15	2	35943.2
1	15	2	52389.4
1	15	2	77765.6
1	15	2	130277
1	15	2	141810
1	15	2	181854
1	15	2	332375
1	15	2	441206
1	15	2	7.84197e+06
1	15	1	6971.52
1	15	1	7028.21
1	15	1	7254.92
1	15	1	7481.64
1	15	1	7538.32
1	15	1	7821.7
1	15	1	7821.7
1	15	1	7878.39
1	15	1	7935.07
1	15	1	8275.15
1	15	1	8558.53
1	15	1	8558.53
1	15	1	9465.4
1	15	1	9495.51
1	15	1	10543.3
1	15	1	10608.8
1	15	1	10936.2
1	15	1	12180.5
1	15	1	12311.4
1	15	1	14963.3
1	15	1	16830
1	15	1	17117.1
1	15	1	18137.3
1	15	1	18663.6
1	15	1	21027.9
1	15	1	22048.2
1	15	1	23181.7
1	15	1	27438.8
1	15	1	29246.4
1	15	1	30320.2
1	15	1	31891.8
1	15	1	41829.1
1	15	1	46873.6
1	15	1	47440.4
1	15	1	59265.1
1	15	1	67909.3
1	15	1	83374.9
1	15	1	85302
1	15	1	154167
1	15	1	161082
1	15	1	215210
1	15	1	227892
1	15	1	250238
1	15	1	257776
1	15	1	282658
1	15	1	360109
1	15	1	440226
1	15	1	2.82665e+06
1	15	2	7028.21
1	15	2	8185.79
1	15	2	8316.77
1	15	2	8513.22
1	15	2	8513.22
1	15	2	8578.71
1	15	2	8615.21
1	15	2	9102.6
1	15	2	9352.04
1	15	2	9561
1	15	2	9862.15
1	15	2	10281.4
1	15	2	10542.3
1	15	2	11789.2
1	15	2	12526.1
1	15	2	15360
1	15	2	16153.5
1	15	2	16502.6
1	15	2	29983.2
1	15	2	32703.8
1	15	2	48007.2
1	15	2	48970.7
1	15	2	94431.3
1	15	2	122132
1	15	2	126451
1	15	2	142378
1	15	2	157398
1	15	2	335945
1	15	2	353734
1	15	2	444849
1	15	2	586515
1	15	2	587609
1	15	1	10086.3
1	15	1	14706
1	15	1	15014
1	15	1	16476.9
1	15	1	22405.5
1	15	1	22636.5
1	15	1	34647.8
1	15	1	38882.5
1	15	1	39883.4
1	15	1	41423.3
1	15	1	45206.9
1	15	1	73279
1	15	1	98707.9
1	15	1	100940
1	15	1	111194
1	15	1	114931
1	15	1	123043
1	15	1	134892
1	15	1	158841
1	15	1	223055
1	15	1	272562
1	15	1	391751
1	15	1	1.81575e+06
1	15	2	11484
1	15	2	11757.4
1	15	2	13124.6
1	15	2	14167.1
1	15	2	15168
1	15	2	16223.5
1	15	2	19094.8
1	15	2	20233.7
1	15	2	21692
1	15	2	22147.7
1	15	2	23514.9
1	15	2	25246.6
1	15	2	25975.8
1	15	2	28163.2
1	15	2	32260.9
1	15	2	34360.9
1	15	2	49034.9
1	15	2	64059.8
1	15	2	67628.1
1	15	2	82393.3
1	15	2	99163.6
1	15	2	111286
1	15	2	122191
1	15	2	162508
1	15	2	367035
1	15	2	648375
1	15	1	9763.83
1	15	1	11802.7
1	15	1	13146.6
1	15	1	14635.4
1	15	1	27984.5
1	15	1	87720.7
1	15	1	91966.9
1	15	1	134310
1	15	1	161526
1	15	1	164483
1	15	1	233411
1	15	1	247094
1	15	1	299450
1	15	1	420555
1	15	1	535319
1	15	2	9763.83
1	15	2	14146
1	15	2	17751.3
1	15	2	27523.2
1	15	2	30982.9
1	15	2	31751.7
1	15	2	34135
1	15	2	34980.6
1	15	2	121394
1	15	2	198890
1	15	2	345206
1	15	2	386632
1	15	2	403748
1	15	2	550574
1	16	1	8739.42
1	16	1	8883.88
1	16	1	9245.01
1	16	1	9461.69
1	16	1	9822.82
1	16	1	10689.5
1	16	1	11195.1
1	16	1	12495.2
1	16	1	12711.9
1	16	1	77788.1
1	16	1	433071
1	16	1	1.72065e+06
1	16	2	4356.75
1	16	2	4675.53
1	16	2	5313.11
1	16	2	7580.03
1	16	2	9159.89
1	16	2	9368.07
1	16	2	9784.43
1	16	2	12113.9
1	16	2	12352
1	16	2	12490.8
1	16	2	12629.5
1	16	2	12999.4
1	16	2	14664.2
1	16	2	15544.1
1	16	2	17816.6
1	16	2	20262.8
1	16	2	23625.6
1	16	2	26161.2
1	16	2	38254.3
1	16	2	48916
1	16	2	49057.7
1	16	2	56694.2
1	16	2	57983.7
1	16	2	71124.7
1	16	2	82577.8
1	16	2	122166
1	16	2	124504
1	16	2	262928
1	16	2	302705
1	16	2	339153
1	16	2	508096
1	16	2	805793
1	16	2	1.61685e+06
1	16	1	7074.49
1	16	1	13096.6
1	16	1	25374.6
1	16	1	28473.4
1	16	1	47592.1
1	16	1	47942.9
1	16	1	51333.9
1	16	1	83081.5
1	16	1	129504
1	16	1	130030
1	16	1	142075
1	16	1	143946
1	16	1	165227
1	16	1	218959
1	16	1	259944
1	16	1	342499
1	16	2	3829.81
1	16	2	3922.47
1	16	2	3922.47
1	16	2	3984.24
1	16	2	4169.55
1	16	2	4262.21
1	16	2	4262.21
1	16	2	4447.52
1	16	2	4447.52
1	16	2	4478.41
1	16	2	4509.3
1	16	2	4694.61
1	16	2	4756.38
1	16	2	4972.58
1	16	2	5127.01
1	16	2	5188.78
1	16	2	5281.43
1	16	2	5497.63
1	16	2	5621.17
1	16	2	5652.06
1	16	2	5775.6
1	16	2	5899.14
1	16	2	6146.23
1	16	2	6300.66
1	16	2	6331.54
1	16	2	6485.97
1	16	2	7074.49
1	16	2	7191.43
1	16	2	7412.54
1	16	2	7483.77
1	16	2	7483.77
1	16	2	7483.77
1	16	2	7600.69
1	16	2	7844.94
1	16	2	7875.82
1	16	2	7893.03
1	16	2	8555.31
1	16	2	8586.19
1	16	2	9179.3
1	16	2	9450.99
1	16	2	9821.61
1	16	2	10114.8
1	16	2	10173.2
1	16	2	10223.1
1	16	2	10290.2
1	16	2	11050.2
1	16	2	11396.8
1	16	2	11520.3
1	16	2	12694
1	16	2	13973.6
1	16	2	14269.1
1	16	2	16276.7
1	16	2	18300.1
1	16	2	19334.4
1	16	2	20755.8
1	16	2	21774.3
1	16	2	24146.8
1	16	2	26685.1
1	16	2	30020.8
1	16	2	33443.1
1	16	2	34144.7
1	16	2	37124.5
1	16	2	59979.8
1	16	2	61331.8
1	16	2	101583
1	16	2	117118
1	16	2	159400
1	16	2	160543
1	16	2	172990
1	16	2	182287
1	16	2	362689
1	16	2	466897
1	16	2	814700
1	16	2	897350
1	16	1	10045.2
1	16	1	12556.5
1	16	1	13295.1
1	16	1	13865.1
1	16	1	13865.1
1	16	1	13979.7
1	16	1	13979.7
1	16	1	15011
1	16	1	15354.7
1	16	1	16500.6
1	16	1	16729.8
1	16	1	17073.6
1	16	1	17990.3
1	16	1	20459.7
1	16	1	21657.1
1	16	1	22688.4
1	16	1	27255
1	16	1	40180.9
1	16	1	52137.4
1	16	1	69725.6
1	16	1	122758
1	16	1	140042
1	16	1	192336
1	16	1	330901
1	16	1	372639
1	16	1	437152
1	16	2	13664.5
1	16	2	21784.1
1	16	2	25260.8
1	16	2	27033.4
1	16	2	34831.8
1	16	2	36306.8
1	16	2	59452.3
1	16	2	64481.4
1	16	2	76077.7
1	16	2	106583
1	16	2	122081
1	16	2	129775
1	16	2	181479
1	16	2	187434
1	16	2	222029
1	16	2	222152
1	16	2	305317
1	17	1	5718.54
1	17	1	5855.79
1	17	1	5855.79
1	17	1	6450.52
1	17	1	6681.78
1	17	1	7065.15
1	17	1	7182.49
1	17	1	8966.24
1	17	1	9184.93
1	17	1	9330.73
1	17	1	9403.61
1	17	1	9652.91
1	17	1	9967.89
1	17	1	11665.8
1	17	1	13358.5
1	17	1	17613.1
1	17	1	29462
1	17	1	44741.9
1	17	1	110803
1	17	1	141317
1	17	1	143932
1	17	1	170550
1	17	1	213488
1	17	1	223023
1	17	1	238517
1	17	1	550353
1	17	1	771899
1	17	1	964969
1	17	1	1.10761e+06
1	17	1	2.26496e+06
1	17	2	5535.55
1	17	2	5627.05
1	17	2	5718.54
1	17	2	5718.54
1	17	2	5810.04
1	17	2	5855.79
1	17	2	5901.54
1	17	2	5901.54
1	17	2	5993.04
1	17	2	6221.78
1	17	2	6359.02
1	17	2	6359.02
1	17	2	6359.02
1	17	2	6542.01
1	17	2	6587.77
1	17	2	6587.77
1	17	2	6627.01
1	17	2	6627.01
1	17	2	6633.52
1	17	2	6679.27
1	17	2	6681.78
1	17	2	6725.01
1	17	2	6955.62
1	17	2	7010.39
1	17	2	7045.25
1	17	2	7182.49
1	17	2	7319.74
1	17	2	7365.49
1	17	2	8105.76
1	17	2	8105.76
1	17	2	8188.96
1	17	2	8215.3
1	17	2	8783.69
1	17	2	8893.34
1	17	2	8920.93
1	17	2	8927.3
1	17	2	9091.6
1	17	2	9184.93
1	17	2	9184.93
1	17	2	9332.67
1	17	2	9622.31
1	17	2	9790.15
1	17	2	9927.39
1	17	2	10156.1
1	17	2	10384.9
1	17	2	10888.1
1	17	2	10899
1	17	2	10934.4
1	17	2	11080.2
1	17	2	11345.6
1	17	2	11391.3
1	17	2	11444.7
1	17	2	11446.6
1	17	2	11986.1
1	17	2	12580.8
1	17	2	12925.4
1	17	2	13048.4
1	17	2	14623.2
1	17	2	14678
1	17	2	14787.5
1	17	2	14951.8
1	17	2	15745.6
1	17	2	15828.1
1	17	2	18224.1
1	17	2	20449.5
1	17	2	22564.7
1	17	2	34613.8
1	17	2	74814
1	17	2	124161
1	17	2	157329
1	17	2	162718
1	17	2	168308
1	17	2	182241
1	17	2	214102
1	17	2	216847
1	17	2	233134
1	17	2	269870
1	17	2	309076
1	17	2	321327
1	17	2	395608
1	17	2	409823
1	17	2	472672
1	17	2	2.50112e+06
1	17	1	6285.2
1	17	1	6336.3
1	17	1	6540.7
1	17	1	6642.89
1	17	1	6693.99
1	17	1	6796.19
1	17	1	6898.39
1	17	1	7102.78
1	17	1	7613.78
1	17	1	7664.88
1	17	1	8282.35
1	17	1	8796.78
1	17	1	8866.98
1	17	1	10082.5
1	17	1	12059.4
1	17	1	13490.2
1	17	1	18906.7
1	17	1	20797.4
1	17	1	20900.8
1	17	1	21144.4
1	17	1	27542.5
1	17	1	42532.3
1	17	1	45675.6
1	17	1	61374.4
1	17	1	92285.1
1	17	1	129434
1	17	1	190738
1	17	1	284001
1	17	1	288455
1	17	1	335466
1	17	1	370953
1	17	1	388558
1	17	1	443561
1	17	1	524965
1	17	1	625198
1	17	1	4.04578e+06
1	17	2	5895.08
1	17	2	6041.25
1	17	2	6187.4
1	17	2	6234.1
1	17	2	6333.56
1	17	2	6333.56
1	17	2	6489.6
1	17	2	6489.6
1	17	2	6528.44
1	17	2	6591.79
1	17	2	6693.99
1	17	2	6723.32
1	17	2	7113.08
1	17	2	7204.99
1	17	2	7256.08
1	17	2	7307.18
1	17	2	7307.96
1	17	2	7460.48
1	17	2	7460.48
1	17	2	7511.58
1	17	2	7551.56
1	17	2	7562.68
1	17	2	7600.27
1	17	2	8187.77
1	17	2	8226.97
1	17	2	8255.44
1	17	2	8278.07
1	17	2	8329.17
1	17	2	8380.26
1	17	2	8428.51
1	17	2	8431.36
1	17	2	8477.23
1	17	2	8526.11
1	17	2	8729.11
1	17	2	8864.45
1	17	2	9013.15
1	17	2	9067.45
1	17	2	9451.63
1	17	2	9549.06
1	17	2	10117.6
1	17	2	10623.8
1	17	2	10781.9
1	17	2	10826.8
1	17	2	11156.8
1	17	2	11232.8
1	17	2	11435.8
1	17	2	12813.3
1	17	2	12856.8
1	17	2	13871.8
1	17	2	14512.2
1	17	2	14886.9
1	17	2	15022.2
1	17	2	15157.5
1	17	2	16077.5
1	17	2	19244.3
1	17	2	20072.5
1	17	2	21044.6
1	17	2	23352.3
1	17	2	23863.3
1	17	2	29134.4
1	17	2	42359.9
1	17	2	90911
1	17	2	98852.3
1	17	2	99583.1
1	17	2	106779
1	17	2	146450
1	17	2	262803
1	17	2	288873
1	17	2	387938
1	17	2	402757
1	17	2	2.51045e+06
1	17	2	2.88547e+06
1	17	1	10914.2
1	17	1	16513.7
1	17	1	20879.4
1	17	1	54286.4
1	17	1	87313.8
1	17	1	97662.7
1	17	1	101882
1	17	1	106823
1	17	1	113512
1	17	1	124992
1	17	1	126404
1	17	1	139490
1	17	1	139927
1	17	1	141695
1	17	1	164500
1	17	1	200512
1	17	1	217098
1	17	1	220335
1	17	1	220515
1	17	1	235083
1	17	1	245150
1	17	1	271907
1	17	1	280920
1	17	1	344364
1	17	1	350584
1	17	2	5741.83
1	17	2	5864.61
1	17	2	5884.19
1	17	2	5931.65
1	17	2	5979.1
1	17	2	6010.02
1	17	2	6026.56
1	17	2	6106.95
1	17	2	6203.89
1	17	2	6263.81
1	17	2	6300.82
1	17	2	6349.29
1	17	2	6358.72
1	17	2	6397.76
1	17	2	6406.18
1	17	2	6406.18
1	17	2	6543.16
1	17	2	6591.63
1	17	2	6640.1
1	17	2	6643.45
1	17	2	7076.31
1	17	2	7117.97
1	17	2	7124.77
1	17	2	7173.24
1	17	2	7355.24
1	17	2	7367.11
1	17	2	7415.58
1	17	2	7497.6
1	17	2	7512.52
1	17	2	7560.98
1	17	2	7639.96
1	17	2	7657.92
1	17	2	8288
1	17	2	8675.75
1	17	2	8873.74
1	17	2	9742.04
1	17	2	9917.71
1	17	2	11244.5
1	17	2	12337.8
1	17	2	13037.8
1	17	2	13134.8
1	17	2	13377.1
1	17	2	14879.6
1	17	2	15090.1
1	17	2	15752.1
1	17	2	19645.6
1	17	2	22492.8
1	17	2	26431.4
1	17	2	28305.2
1	17	2	35447.5
1	17	2	43718
1	17	2	53847.8
1	17	2	60100.1
1	17	2	82188.9
1	17	2	87872.2
1	17	2	93055.7
1	17	2	100506
1	17	2	106338
1	17	2	111088
1	17	2	140651
1	17	2	175577
1	17	2	220420
1	17	2	237299
1	17	2	261387
1	17	2	303990
1	17	2	305409
1	17	2	413576
1	17	2	555060
1	17	1	11190.8
1	17	1	13538.9
1	17	1	15986.9
1	17	1	19783.7
1	17	1	34121.9
1	17	1	50908.1
1	17	1	55066.5
1	17	1	88826.9
1	17	1	104358
1	17	1	116263
1	17	1	201434
1	17	1	217471
1	17	1	217521
1	17	1	253192
1	17	1	257039
1	17	1	263583
1	17	1	330196
1	17	1	378627
1	17	1	661862
1	17	2	6144.94
1	17	2	6144.94
1	17	2	6231.08
1	17	2	6383.05
1	17	2	6394.74
1	17	2	6433.71
1	17	2	6444.7
1	17	2	6484.38
1	17	2	6594.57
1	17	2	6737.67
1	17	2	6744.46
1	17	2	6844.37
1	17	2	7193.6
1	17	2	7294.92
1	17	2	7343.96
1	17	2	7493.83
1	17	2	7693.67
1	17	2	7700.19
1	17	2	7743.63
1	17	2	7750.85
1	17	2	7993.43
1	17	2	8193.26
1	17	2	8460.08
1	17	2	8642.89
1	17	2	9042.56
1	17	2	9422.6
1	17	2	9777.22
1	17	2	11347.7
1	17	2	11490.5
1	17	2	11790.3
1	17	2	11840.3
1	17	2	11955.6
1	17	2	12411.5
1	17	2	12639.6
1	17	2	12889.4
1	17	2	12968.7
1	17	2	13120.7
1	17	2	16464.2
1	17	2	17680
1	17	2	17685.5
1	17	2	18634.7
1	17	2	22594
1	17	2	23880.4
1	17	2	24829.6
1	17	2	36423.9
1	17	2	75482.1
1	17	2	94428.7
1	17	2	111450
1	17	2	113157
1	17	2	114084
1	17	2	148328
1	17	2	207652
1	17	2	211603
1	17	2	212575
1	17	2	226446
1	17	2	245848
1	17	2	435142
1	17	2	551097
1	17	1	9799.33
1	17	1	61751.5
1	17	1	85753.4
1	17	1	98385.4
1	17	1	98699
1	17	1	171841
1	17	1	172547
1	17	1	207661
1	17	1	251804
1	17	1	351520
1	17	1	492645
1	17	2	9485.76
1	17	2	9722.26
1	17	2	9722.26
1	17	2	9950.12
1	17	2	10034.5
1	17	2	10102
1	17	2	10405.9
1	17	2	10633.7
1	17	2	11210.4
1	17	2	11602.4
1	17	2	11621.1
1	17	2	11773.1
1	17	2	14346.2
1	17	2	16254.4
1	17	2	20280
1	17	2	23283.2
1	17	2	31985.1
1	17	2	39116.9
1	17	2	106460
1	17	2	119098
1	17	2	125745
1	17	2	149024
1	17	2	173558
1	17	2	174350
1	17	2	178267
1	17	2	210333
1	17	2	235184
1	17	2	386172
1	19	1	7832.85
1	19	1	8002.64
1	19	1	9453.9
1	19	1	11043
1	19	1	11043
1	19	1	14844.3
1	19	1	29605.6
1	19	1	59501.5
1	19	1	65140.7
1	19	1	74636
1	19	1	111830
1	19	1	113255
1	19	1	115567
1	19	1	194593
1	19	1	225276
1	19	1	233509
1	19	1	283700
1	19	1	299747
1	19	1	381884
1	19	1	558701
1	19	1	770059
1	19	1	2.28647e+06
1	19	2	3587.63
1	19	2	3587.63
1	19	2	3587.63
1	19	2	3617.28
1	19	2	3617.28
1	19	2	3617.28
1	19	2	3617.28
1	19	2	3646.93
1	19	2	3676.58
1	19	2	3676.58
1	19	2	3706.22
1	19	2	3854.47
1	19	2	3854.47
1	19	2	3943.43
1	19	2	3973.07
1	19	2	4002.72
1	19	2	4150.97
1	19	2	4150.97
1	19	2	4210.27
1	19	2	4269.57
1	19	2	4269.57
1	19	2	4299.22
1	19	2	4388.17
1	19	2	4506.77
1	19	2	4595.72
1	19	2	4714.32
1	19	2	4921.87
1	19	2	5017.2
1	19	2	5040.47
1	19	2	5058.66
1	19	2	5100.13
1	19	2	5224.52
1	19	2	5248.01
1	19	2	5248.01
1	19	2	5277.67
1	19	2	5277.67
1	19	2	5348.91
1	19	2	5390.38
1	19	2	5390.38
1	19	2	5473.31
1	19	2	5473.31
1	19	2	5485.22
1	19	2	5514.78
1	19	2	5692.76
1	19	2	5805.02
1	19	2	5929.41
1	19	2	6018.91
1	19	2	6048.56
1	19	2	6053.81
1	19	2	6078.21
1	19	2	6095.27
1	19	2	6095.27
1	19	2	6095.27
1	19	2	6219.67
1	19	2	6261.13
1	19	2	6509.92
1	19	2	6509.92
1	19	2	6509.92
1	19	2	6522.96
1	19	2	6551.38
1	19	2	6551.38
1	19	2	6592.85
1	19	2	6634.31
1	19	2	6800.17
1	19	2	6997.36
1	19	2	7048.96
1	19	2	7214.81
1	19	2	7256.28
1	19	2	7256.28
1	19	2	7670.93
1	19	2	7712.38
1	19	2	7768.25
1	19	2	7827.55
1	19	2	8048.71
1	19	2	8500.21
1	19	2	8500.21
1	19	2	8568.8
1	19	2	8707.54
1	19	2	8707.54
1	19	2	8894.94
1	19	2	9163.64
1	19	2	9221.09
1	19	2	9326.29
1	19	2	9645.67
1	19	2	9827.08
1	19	2	10241.7
1	19	2	10347.8
1	19	2	10407.6
1	19	2	10407.6
1	19	2	10490.5
1	19	2	10733.2
1	19	2	10822.2
1	19	2	10988.1
1	19	2	11112.5
1	19	2	11114.9
1	19	2	11178.8
1	19	2	11434.3
1	19	2	11485.7
1	19	2	12107.6
1	19	2	12232
1	19	2	12439.3
1	19	2	13019.8
1	19	2	13134.9
1	19	2	14222.3
1	19	2	14844.3
1	19	2	16502.9
1	19	2	16633.5
1	19	2	19115.1
1	19	2	20359
1	19	2	21733.3
1	19	2	23393.7
1	19	2	24550
1	19	2	25232.1
1	19	2	27604
1	19	2	29383
1	19	2	40469.3
1	19	2	49550
1	19	2	69660.3
1	19	2	98378.1
1	19	2	107362
1	19	2	164023
1	19	2	168233
1	19	2	186082
1	19	2	188810
1	19	2	191182
1	19	2	208913
1	19	2	220466
1	19	2	304948
1	19	2	364485
1	19	2	383655
1	19	2	437326
1	19	2	467993
1	19	2	476384
1	19	2	534601
1	19	2	590558
1	19	2	614586
1	19	2	794586
1	19	1	5192.54
1	19	1	5991.08
1	19	1	6478.17
1	19	1	6915.61
1	19	1	7013.96
1	19	1	8816.15
1	19	1	11904.9
1	19	1	14184.5
1	19	1	17139.6
1	19	1	19503.7
1	19	1	21431.5
1	19	1	24690.9
1	19	1	30150.3
1	19	1	31876.7
1	19	1	32877.9
1	19	1	39978.4
1	19	1	54965
1	19	1	55176.1
1	19	1	61484.2
1	19	1	65983.4
1	19	1	68434.8
1	19	1	73451.7
1	19	1	109128
1	19	1	110567
1	19	1	127576
1	19	1	139987
1	19	1	148178
1	19	1	169212
1	19	1	173431
1	19	1	197024
1	19	1	202966
1	19	1	214414
1	19	1	218058
1	19	1	223180
1	19	1	234636
1	19	1	255490
1	19	1	263005
1	19	1	281532
1	19	1	312017
1	19	1	330383
1	19	1	348644
1	19	1	493872
1	19	1	526263
1	19	1	549086
1	19	2	5276.98
1	19	2	5574.45
1	19	2	5711.52
1	19	2	5848.6
1	19	2	5868
1	19	2	5894.29
1	19	2	5894.29
1	19	2	5894.29
1	19	2	6122.75
1	19	2	6247.95
1	19	2	6305.52
1	19	2	6351.22
1	19	2	6533.98
1	19	2	6543.45
1	19	2	6625.36
1	19	2	6712.32
1	19	2	6712.32
1	19	2	6945.21
1	19	2	6945.21
1	19	2	7630.6
1	19	2	7630.6
1	19	2	7672.01
1	19	2	7996.18
1	19	2	8087.51
1	19	2	8274.3
1	19	2	8407.36
1	19	2	8909.97
1	19	2	9229.82
1	19	2	9595.36
1	19	2	10829
1	19	2	12336.9
1	19	2	13844.7
1	19	2	14986.6
1	19	2	16129.3
1	19	2	16494.9
1	19	2	16906.1
1	19	2	17180.3
1	19	2	26581.9
1	19	2	27552.4
1	19	2	32532.8
1	19	2	36690.8
1	19	2	48707.9
1	19	2	50124.3
1	19	2	50743.4
1	19	2	68431.9
1	19	2	89602.4
1	19	2	118845
1	19	2	147540
1	19	2	149779
1	19	2	166407
1	19	2	183977
1	19	2	188389
1	19	2	200360
1	19	2	288081
1	19	2	290237
1	19	2	305938
1	19	2	318520
1	19	2	386739
1	19	2	424526
1	19	2	501271
1	19	2	561516
1	19	2	1.02411e+06
1	19	1	7699.98
1	19	1	7826.21
1	19	1	7952.44
1	19	1	8015.55
1	19	1	8141.78
1	19	1	8141.78
1	19	1	10830.4
1	19	1	21963.9
1	19	1	29163.3
1	19	1	41435.2
1	19	1	45009.5
1	19	1	48736.6
1	19	1	51100.2
1	19	1	71979.3
1	19	1	74224.4
1	19	1	110577
1	19	1	117674
1	19	1	159743
1	19	1	190795
1	19	1	221718
1	19	1	247088
1	19	1	283477
1	19	1	289155
1	19	1	317001
1	19	1	389832
1	19	1	464610
1	19	1	521842
1	19	1	719759
1	19	1	777382
1	19	2	6400.44
1	19	2	6555.28
1	19	2	7277.91
1	19	2	7763.09
1	19	2	7826.21
1	19	2	8015.56
1	19	2	8015.56
1	19	2	8335.73
1	19	2	8457.36
1	19	2	8457.42
1	19	2	8520.48
1	19	2	9214.73
1	19	2	9530.31
1	19	2	9593.43
1	19	2	9593.43
1	19	2	9755.5
1	19	2	10413.9
1	19	2	10413.9
1	19	2	10666.4
1	19	2	10981.9
1	19	2	10981.9
1	19	2	11802.4
1	19	2	12749.2
1	19	2	13191
1	19	2	14074.6
1	19	2	14142.9
1	19	2	14813.9
1	19	2	19166.1
1	19	2	19896.2
1	19	2	21234.8
1	19	2	25808.2
1	19	2	31335
1	19	2	34686.2
1	19	2	35150.8
1	19	2	41340.1
1	19	2	44558.9
1	19	2	61578.3
1	19	2	82748.8
1	19	2	114174
1	19	2	124912
1	19	2	171704
1	19	2	191661
1	19	2	218647
1	19	2	224841
1	19	2	251133
1	19	2	254004
1	19	2	261231
1	19	2	294123
1	19	2	393605
1	19	2	1.06752e+06
1	19	1	11321.6
1	19	1	23151.3
1	19	1	23296.5
1	19	1	33307.3
1	19	1	37949.1
1	19	1	51874.7
1	19	1	59661.7
1	19	1	147602
1	19	1	153181
1	19	1	192840
1	19	1	229626
1	19	1	271589
1	19	1	280356
1	19	1	289863
1	19	1	307281
1	19	1	380713
1	19	1	542931
1	19	1	610630
1	19	2	10378.2
1	19	2	10573
1	19	2	11466.8
1	19	2	12866.9
1	19	2	13436.9
1	19	2	13509.9
1	19	2	15635.7
1	19	2	27288.1
1	19	2	28258.3
1	19	2	32492.9
1	19	2	34182.7
1	19	2	44137.9
1	19	2	86509
1	19	2	89416.6
1	19	2	102960
1	19	2	103296
1	19	2	103419
1	19	2	108834
1	19	2	111974
1	19	2	128820
1	19	2	143843
1	19	2	156245
1	19	2	248496
1	19	2	263065
1	19	2	310257
1	19	2	314994
1	110	1	7327.8
1	110	1	24903
1	110	1	61084
1	110	1	129852
1	110	1	132416
1	110	1	132601
1	110	1	187717
1	110	1	195772
1	110	1	210985
1	110	1	212156
1	110	1	223482
1	110	1	231679
1	110	1	236550
1	110	1	296031
1	110	1	306966
1	110	1	314179
1	110	1	353041
1	110	1	363871
1	110	1	866077
1	110	2	7041.55
1	110	2	7156.04
1	110	2	7327.8
1	110	2	7728.53
1	110	2	7785.78
1	110	2	8186.52
1	110	2	9013.87
1	110	2	9088.37
1	110	2	9088.37
1	110	2	9237.36
1	110	2	9237.36
1	110	2	9758.82
1	110	2	9758.82
1	110	2	10476.5
1	110	2	10801.8
1	110	2	10950.7
1	110	2	11621.4
1	110	2	11695.7
1	110	2	11844.7
1	110	2	12399.4
1	110	2	12440.6
1	110	2	12664.1
1	110	2	13409.1
1	110	2	13707
1	110	2	14254.8
1	110	2	14449.7
1	110	2	14675.5
1	110	2	15035.5
1	110	2	17953.3
1	110	2	20014.8
1	110	2	22553.2
1	110	2	26296.7
1	110	2	47172.7
1	110	2	80663
[truncated: 8,536 more rows]
[truncated: 2 more columns]

## Sheet: all data
OVH=2	sample	slice	bone type	Volume of void	total sample volume	void vol. corrected
1	11	400-499	1	666.844	8.24544e+06	7343.74	8.08743e-05
1	11	400-499	1	688.355	8.24544e+06	7580.63	8.34831e-05
1	11	400-499	1	726	8.24544e+06	7995.21	8.80487e-05
1	11	400-499	1	795.911	8.24544e+06	8765.11	9.65274e-05
1	11	400-499	1	817.422	8.24544e+06	9002.01	9.91362e-05
1	11	400-499	1	973.377	8.24544e+06	10719.5	0.00011805
1	11	400-499	1	1091.69	8.24544e+06	12022.4	0.000132399
1	11	400-499	1	1161.6	8.24544e+06	12792.3	0.000140878
1	11	400-499	1	2721.16	8.24544e+06	29967.2	0.000330019
1	11	400-499	1	5189.55	8.24544e+06	57150.9	0.000629385
1	11	400-499	1	6942.71	8.24544e+06	76457.8	0.000842006
1	11	400-499	1	11917.2	8.24544e+06	131240	0.0014453
1	11	400-499	1	12315.1	8.24544e+06	135622	0.00149357
1	11	400-499	1	23522.4	8.24544e+06	259045	0.00285278
1	11	400-499	1	100758	8.24544e+06	1.10962e+06	0.0122198
1	11	400-499	2	666.844	8.24544e+06	7343.74	8.08743e-05
1	11	400-499	2	688.355	8.24544e+06	7580.63	8.34831e-05
1	11	400-499	2	726	8.24544e+06	7995.21	8.80487e-05
1	11	400-499	2	795.911	8.24544e+06	8765.11	9.65274e-05
1	11	400-499	2	817.422	8.24544e+06	9002.01	9.91362e-05
1	11	400-499	2	973.377	8.24544e+06	10719.5	0.00011805
1	11	400-499	2	1091.69	8.24544e+06	12022.4	0.000132399
1	11	400-499	2	1161.6	8.24544e+06	12792.3	0.000140878
1	11	400-499	2	2721.16	8.24544e+06	29967.2	0.000330019
1	11	400-499	2	5189.55	8.24544e+06	57150.9	0.000629385
1	11	400-499	2	6942.71	8.24544e+06	76457.8	0.000842006
1	11	400-499	2	11917.2	8.24544e+06	131240	0.0014453
1	11	400-499	2	12315.1	8.24544e+06	135622	0.00149357
1	11	400-499	2	23522.4	8.24544e+06	259045	0.00285278
1	11	400-499	2	100758	8.24544e+06	1.10962e+06	0.0122198
1	11	500-599	1	650.711	9.16032e+06	6798.81	7.10358e-05
1	11	500-599	1	688.355	9.16032e+06	7192.12	7.51453e-05
1	11	500-599	1	731.378	9.16032e+06	7641.64	7.9842e-05
1	11	500-599	1	736.755	9.16032e+06	7697.82	8.04289e-05
1	11	500-599	1	812.044	9.16032e+06	8484.46	8.8648e-05
1	11	500-599	1	828.177	9.16032e+06	8653.02	9.04092e-05
1	11	500-599	1	865.822	9.16032e+06	9046.35	9.45187e-05
1	11	500-599	1	871.2	9.16032e+06	9102.54	9.51058e-05
1	11	500-599	1	881.955	9.16032e+06	9214.91	9.62799e-05
1	11	500-599	1	957.244	9.16032e+06	10001.5	0.000104499
1	11	500-599	1	1070.18	9.16032e+06	11181.5	0.000116827
1	11	500-599	1	1183.11	9.16032e+06	12361.5	0.000129156
1	11	500-599	1	1269.15	9.16032e+06	13260.5	0.000138549
1	11	500-599	1	1317.56	9.16032e+06	13766.2	0.000143833
1	11	500-599	1	1419.73	9.16032e+06	14833.8	0.000154987
1	11	500-599	1	1683.24	9.16032e+06	17587	0.000183754
1	11	500-599	1	1758.53	9.16032e+06	18373.6	0.000191973
1	11	500-599	1	2118.84	9.16032e+06	22138.3	0.000231307
1	11	500-599	1	2452.27	9.16032e+06	25622	0.000267705
1	11	500-599	1	3210.53	9.16032e+06	33544.5	0.000350482
1	11	500-599	1	3581.6	9.16032e+06	37421.5	0.000390991
1	11	500-599	1	3656.89	9.16032e+06	38208.2	0.00039921
1	11	500-599	1	3828.98	9.16032e+06	40006.2	0.000417996
1	11	500-599	1	3877.38	9.16032e+06	40511.9	0.000423279
1	11	500-599	1	5894.04	9.16032e+06	61582.6	0.000643432
1	11	500-599	1	7910.71	9.16032e+06	82653.3	0.000863584
1	11	500-599	1	14256.5	9.16032e+06	148956	0.00155633
1	11	500-599	1	28426.9	9.16032e+06	297012	0.00310327
1	11	500-599	1	29185.2	9.16032e+06	304935	0.00318604
1	11	500-599	1	34138.1	9.16032e+06	356685	0.00372674
1	11	500-599	2	650.711	9.16032e+06	6798.81	7.10358e-05
1	11	500-599	2	688.355	9.16032e+06	7192.12	7.51453e-05
1	11	500-599	2	731.378	9.16032e+06	7641.64	7.9842e-05
1	11	500-599	2	736.755	9.16032e+06	7697.82	8.04289e-05
1	11	500-599	2	812.044	9.16032e+06	8484.46	8.8648e-05
1	11	500-599	2	828.177	9.16032e+06	8653.02	9.04092e-05
1	11	500-599	2	865.822	9.16032e+06	9046.35	9.45187e-05
1	11	500-599	2	871.2	9.16032e+06	9102.54	9.51058e-05
1	11	500-599	2	881.955	9.16032e+06	9214.91	9.62799e-05
1	11	500-599	2	957.244	9.16032e+06	10001.5	0.000104499
1	11	500-599	2	1070.18	9.16032e+06	11181.5	0.000116827
1	11	500-599	2	1183.11	9.16032e+06	12361.5	0.000129156
1	11	500-599	2	1269.15	9.16032e+06	13260.5	0.000138549
1	11	500-599	2	1317.56	9.16032e+06	13766.2	0.000143833
1	11	500-599	2	1419.73	9.16032e+06	14833.8	0.000154987
1	11	500-599	2	1683.24	9.16032e+06	17587	0.000183754
1	11	500-599	2	1758.53	9.16032e+06	18373.6	0.000191973
1	11	500-599	2	2118.84	9.16032e+06	22138.3	0.000231307
1	11	500-599	2	2452.27	9.16032e+06	25622	0.000267705
1	11	500-599	2	3210.53	9.16032e+06	33544.5	0.000350482
1	11	500-599	2	3581.6	9.16032e+06	37421.5	0.000390991
1	11	500-599	2	3656.89	9.16032e+06	38208.2	0.00039921
1	11	500-599	2	3828.98	9.16032e+06	40006.2	0.000417996
1	11	500-599	2	3877.38	9.16032e+06	40511.9	0.000423279
1	11	500-599	2	5894.04	9.16032e+06	61582.6	0.000643432
1	11	500-599	2	7910.71	9.16032e+06	82653.3	0.000863584
1	11	500-599	2	14256.5	9.16032e+06	148956	0.00155633
1	11	500-599	2	28426.9	9.16032e+06	297012	0.00310327
1	11	500-599	2	29185.2	9.16032e+06	304935	0.00318604
1	11	500-599	2	34138.1	9.16032e+06	356685	0.00372674
1	11	600-699	1	650.711	7.45981e+06	7533.97	8.72288e-05
1	11	600-699	1	661.466	7.45981e+06	7658.5	8.86706e-05
1	11	600-699	1	677.6	7.45981e+06	7845.3	9.08334e-05
1	11	600-699	1	682.978	7.45981e+06	7907.56	9.15543e-05
1	11	600-699	1	785.155	7.45981e+06	9090.58	0.000105251
1	11	600-699	1	650.711	5.09582e+06	9115.51	0.000127695
1	11	600-699	1	666.844	5.09582e+06	9341.51	0.000130861
1	11	600-699	1	672.222	5.09582e+06	9416.85	0.000131916
1	11	600-699	1	693.733	5.09582e+06	9718.19	0.000136138
1	11	600-699	1	887.333	7.45981e+06	10273.6	0.000118948
1	11	600-699	1	887.333	7.45981e+06	10273.6	0.000118948
1	11	600-699	1	742.133	5.09582e+06	10396.2	0.000145636
1	11	600-699	1	752.889	5.09582e+06	10546.9	0.000147746
1	11	600-699	1	844.311	5.09582e+06	11827.6	0.000165687
1	11	600-699	1	1215.38	7.45981e+06	14071.7	0.000162923
1	11	600-699	1	1258.4	7.45981e+06	14569.8	0.000168691
1	11	600-699	1	1263.78	7.45981e+06	14632.1	0.000169411
1	11	600-699	1	1376.71	7.45981e+06	15939.6	0.00018455
1	11	600-699	1	1430.49	7.45981e+06	16562.3	0.000191759
1	11	600-699	1	1462.76	7.45981e+06	16935.9	0.000196085
1	11	600-699	1	1478.89	7.45981e+06	17122.7	0.000198247
1	11	600-699	1	1521.91	7.45981e+06	17620.8	0.000204015
1	11	600-699	1	1290.67	5.09582e+06	18080.3	0.000253279
1	11	600-699	1	1425.11	5.09582e+06	19963.7	0.000279663
1	11	600-699	1	1489.64	5.09582e+06	20867.7	0.000292327
1	11	600-699	1	2167.24	7.45981e+06	25092.5	0.000290523
1	11	600-699	1	2317.82	5.09582e+06	32469.3	0.000454847
1	11	600-699	1	2984.67	7.45981e+06	34556.7	0.000400099
1	11	600-699	1	3178.27	7.45981e+06	36798.2	0.000426052
1	11	600-699	1	3721.42	7.45981e+06	43086.9	0.000498862
1	11	600-699	1	3371.86	5.09582e+06	47234.9	0.000661692
1	11	600-699	1	5609.02	5.09582e+06	78574.2	0.00110071
1	11	600-699	1	8158.09	7.45981e+06	94454.9	0.0010936
1	11	600-699	1	8061.29	5.09582e+06	112927	0.00158194
1	11	600-699	1	8857.2	5.09582e+06	124076	0.00173813
1	11	600-699	1	11137.4	7.45981e+06	128949	0.00149298
1	11	600-699	1	11610.6	5.09582e+06	162648	0.00227846
1	11	600-699	1	14966.4	5.09582e+06	209657	0.00293698
1	11	600-699	1	22221	7.45981e+06	257276	0.00297876
1	11	600-699	1	22511.4	7.45981e+06	260638	0.00301769
1	11	600-699	1	36778.6	7.45981e+06	425825	0.00493023
1	11	600-699	1	53084	7.45981e+06	614610	0.007116
1	11	600-699	2	650.711	7.45981e+06	7533.97	8.72288e-05
1	11	600-699	2	661.466	7.45981e+06	7658.5	8.86706e-05
1	11	600-699	2	677.6	7.45981e+06	7845.3	9.08334e-05
1	11	600-699	2	682.978	7.45981e+06	7907.56	9.15543e-05
1	11	600-699	2	785.155	7.45981e+06	9090.58	0.000105251
1	11	600-699	2	650.711	5.09582e+06	9115.51	0.000127695
1	11	600-699	2	666.844	5.09582e+06	9341.51	0.000130861
1	11	600-699	2	672.222	5.09582e+06	9416.85	0.000131916
1	11	600-699	2	693.733	5.09582e+06	9718.19	0.000136138
1	11	600-699	2	887.333	7.45981e+06	10273.6	0.000118948
1	11	600-699	2	887.333	7.45981e+06	10273.6	0.000118948
1	11	600-699	2	742.133	5.09582e+06	10396.2	0.000145636
1	11	600-699	2	752.889	5.09582e+06	10546.9	0.000147746
1	11	600-699	2	844.311	5.09582e+06	11827.6	0.000165687
1	11	600-699	2	1215.38	7.45981e+06	14071.7	0.000162923
1	11	600-699	2	1258.4	7.45981e+06	14569.8	0.000168691
1	11	600-699	2	1263.78	7.45981e+06	14632.1	0.000169411
1	11	600-699	2	1376.71	7.45981e+06	15939.6	0.00018455
1	11	600-699	2	1430.49	7.45981e+06	16562.3	0.000191759
1	11	600-699	2	1462.76	7.45981e+06	16935.9	0.000196085
1	11	600-699	2	1478.89	7.45981e+06	17122.7	0.000198247
1	11	600-699	2	1521.91	7.45981e+06	17620.8	0.000204015
1	11	600-699	2	1290.67	5.09582e+06	18080.3	0.000253279
1	11	600-699	2	1425.11	5.09582e+06	19963.7	0.000279663
1	11	600-699	2	1489.64	5.09582e+06	20867.7	0.000292327
1	11	600-699	2	2167.24	7.45981e+06	25092.5	0.000290523
1	11	600-699	2	2317.82	5.09582e+06	32469.3	0.000454847
1	11	600-699	2	2984.67	7.45981e+06	34556.7	0.000400099
1	11	600-699	2	3178.27	7.45981e+06	36798.2	0.000426052
1	11	600-699	2	3721.42	7.45981e+06	43086.9	0.000498862
1	11	600-699	2	3371.86	5.09582e+06	47234.9	0.000661692
1	11	600-699	2	5609.02	5.09582e+06	78574.2	0.00110071
1	11	600-699	2	8158.09	7.45981e+06	94454.9	0.0010936
1	11	600-699	2	8061.29	5.09582e+06	112927	0.00158194
1	11	600-699	2	8857.2	5.09582e+06	124076	0.00173813
1	11	600-699	2	11137.4	7.45981e+06	128949	0.00149298
1	11	600-699	2	11610.6	5.09582e+06	162648	0.00227846
1	11	600-699	2	14966.4	5.09582e+06	209657	0.00293698
1	11	600-699	2	22221	7.45981e+06	257276	0.00297876
1	11	600-699	2	22511.4	7.45981e+06	260638	0.00301769
1	11	600-699	2	36778.6	7.45981e+06	425825	0.00493023
1	11	600-699	2	53084	7.45981e+06	614610	0.007116
1	11	700-750	1	704.489	3.63865e+06	11679	0.000193613
1	11	700-750	1	790.533	3.63865e+06	13105.4	0.00021726
1	11	700-750	1	1000.27	3.63865e+06	16582.3	0.0002749
1	11	700-750	1	1107.82	3.63865e+06	18365.4	0.00030446
1	11	700-750	1	5065.86	3.63865e+06	83981.5	0.00139224
1	11	700-750	1	5888.66	3.63865e+06	97621.8	0.00161837
1	11	700-750	1	135697	3.63865e+06	2.24958e+06	0.0372934
1	11	700-750	2	704.489	3.63865e+06	11679	0.000193613
1	11	700-750	2	790.533	3.63865e+06	13105.4	0.00021726
1	11	700-750	2	1000.27	3.63865e+06	16582.3	0.0002749
1	11	700-750	2	1107.82	3.63865e+06	18365.4	0.00030446
1	11	700-750	2	5065.86	3.63865e+06	83981.5	0.00139224
1	11	700-750	2	5888.66	3.63865e+06	97621.8	0.00161837
1	11	700-750	2	135697	3.63865e+06	2.24958e+06	0.0372934
1	13	380-479	1	650.711	8.49209e+06	7061.24	7.66256e-05
1	13	380-479	1	661.466	8.49209e+06	7177.95	7.7892e-05
1	13	380-479	1	677.6	8.49209e+06	7353.03	7.97919e-05
1	13	380-479	1	774.4	1.04767e+07	7565.78	7.39166e-05
1	13	380-479	1	812.044	8.49209e+06	8811.96	9.56236e-05
1	13	380-479	1	941.111	8.49209e+06	10212.5	0.000110822
1	13	380-479	1	1075.56	8.49209e+06	11671.5	0.000126654
1	13	380-479	1	1231.51	1.04767e+07	12031.7	0.000117548
1	13	380-479	1	1183.11	8.49209e+06	12838.6	0.000139319
1	13	380-479	1	2296.31	1.04767e+07	22434.6	0.000219183
1	13	380-479	1	2904	1.04767e+07	28371.7	0.000277187
1	13	380-479	1	6114.53	1.04767e+07	59738.1	0.000583633
1	13	380-479	1	7959.11	8.49209e+06	86368.9	0.000937238
1	13	380-479	1	8841.06	1.04767e+07	86375.9	0.000843881
1	13	380-479	1	13638	1.04767e+07	133242	0.00130175
1	13	380-479	1	13482.1	8.49209e+06	146302	0.00158761
1	13	380-479	1	17090.6	1.04767e+07	166972	0.0016313
1	13	380-479	1	18010.2	1.04767e+07	175957	0.00171907
1	13	380-479	1	20247.3	8.49209e+06	219715	0.00238426
1	13	380-479	1	24173.1	1.04767e+07	236168	0.00230733
1	13	380-479	1	36208.6	8.49209e+06	392920	0.0042638
1	13	380-479	1	57031.3	8.49209e+06	618880	0.00671582
1	13	380-479	1	63092.1	8.49209e+06	684648	0.00742951
1	13	380-479	2	677.6	9.11471e+06	7097.44	7.43414e-05
1	13	380-479	2	682.978	9.11471e+06	7153.78	7.49314e-05
1	13	380-479	2	720.622	9.11471e+06	7548.07	7.90614e-05
1	13	380-479	2	742.133	9.11471e+06	7773.39	8.14215e-05
1	13	380-479	2	747.511	9.11471e+06	7829.72	8.20115e-05
1	13	380-479	2	672.222	7.04843e+06	8006.94	9.53718e-05
1	13	380-479	2	682.978	7.04843e+06	8135.05	9.68978e-05
1	13	380-479	2	812.044	9.11471e+06	8505.66	8.90916e-05
1	13	380-479	2	806.666	7.04843e+06	9608.32	0.000114446
1	13	380-479	2	973.377	9.11471e+06	10195.5	0.000106792
1	13	380-479	2	865.822	7.04843e+06	10312.9	0.000122839
1	13	380-479	2	892.711	7.04843e+06	10633.2	0.000126654
1	13	380-479	2	924.977	7.04843e+06	11017.5	0.000131232
1	13	380-479	2	1107.82	9.11471e+06	11603.8	0.000121542
1	13	380-479	2	994.889	7.04843e+06	11850.3	0.00014115
1	13	380-479	2	1398.22	9.11471e+06	14645.5	0.000153403
1	13	380-479	2	1419.73	9.11471e+06	14870.8	0.000155763
1	13	380-479	2	1258.4	7.04843e+06	14989	0.000178536
1	13	380-479	2	1355.2	7.04843e+06	16142	0.00019227
1	13	380-479	2	1511.15	7.04843e+06	17999.6	0.000214396
1	13	380-479	2	1532.67	7.04843e+06	18255.8	0.000217448
1	13	380-479	2	1554.18	7.04843e+06	18512	0.0002205
1	13	380-479	2	1812.31	9.11471e+06	18982.8	0.000198834
1	13	380-479	2	1892.98	7.04843e+06	22547.5	0.000268567
1	13	380-479	2	2081.2	7.04843e+06	24789.5	0.000295271
1	13	380-479	2	2575.95	9.11471e+06	26981.5	0.000282615
1	13	380-479	2	3081.47	7.04843e+06	36703.8	0.000437185
1	13	380-479	2	4253.82	7.04843e+06	50667.9	0.000603513
1	13	380-479	2	4915.29	9.11471e+06	51484.6	0.00053927
1	13	380-479	2	4409.78	7.04843e+06	52525.5	0.000625639
1	13	380-479	2	4710.93	7.04843e+06	56112.6	0.000668366
1	13	380-479	2	5673.55	9.11471e+06	59427	0.000622461
1	13	380-479	2	9007.77	7.04843e+06	107293	0.00127798
1	13	380-479	2	13815.5	7.04843e+06	164559	0.00196008
1	13	380-479	2	16859.3	9.11471e+06	176591	0.00184968
1	13	380-479	2	18779.2	9.11471e+06	196701	0.00206032
1	13	380-479	2	22194.1	9.11471e+06	232469	0.00243497
1	13	380-479	2	29491.7	9.11471e+06	308908	0.00323562
1	13	380-479	2	30535	9.11471e+06	319836	0.00335008
1	13	380-479	2	32530.2	9.11471e+06	340734	0.00356897
1	13	380-479	2	30852.3	7.04843e+06	367486	0.00437719
1	13	380-479	2	31218	7.04843e+06	371842	0.00442907
1	13	380-479	2	172799	7.04843e+06	2.05823e+06	0.0245159
1	13	480-579	1	790.533	9.53541e+06	8095.62	8.2905e-05
1	13	480-579	1	1070.18	9.53541e+06	10959.4	0.000112232
1	13	480-579	1	1521.91	9.53541e+06	15585.5	0.000159606
1	13	480-579	1	3420.26	9.53541e+06	35026	0.000358691
1	13	480-579	1	6867.42	9.53541e+06	70327.3	0.000720202
1	13	480-579	1	7593.42	9.53541e+06	77762	0.000796339
1	13	480-579	1	8383.95	9.36767e+06	86623	0.000894988
1	13	480-579	1	8448.49	9.36767e+06	87289.7	0.000901877
1	13	480-579	1	8808.8	9.36767e+06	91012.5	0.000940341
1	13	480-579	1	10309.2	9.53541e+06	105574	0.00108115
1	13	480-579	1	10814.7	9.53541e+06	110750	0.00113416
1	13	480-579	1	11793.5	9.36767e+06	121850	0.00125895
1	13	480-579	1	12325.9	9.36767e+06	127351	0.00131579
1	13	480-579	1	13051.9	9.36767e+06	134852	0.00139329
1	13	480-579	1	13213.2	9.53541e+06	135313	0.0013857
1	13	480-579	1	15595.5	9.36767e+06	161133	0.00166483
1	13	480-579	1	16466.8	9.53541e+06	168631	0.0017269
1	13	480-579	1	19252.4	9.53541e+06	197159	0.00201905
1	13	480-579	1	30895.3	9.53541e+06	316390	0.00324006
1	13	480-579	1	111304	9.36767e+06	1.14999e+06	0.0118817
1	13	480-579	1	111648	9.36767e+06	1.15355e+06	0.0119184
1	13	480-579	2	656.089	9.36767e+06	6778.71	7.00376e-05
1	13	480-579	2	666.844	9.53541e+06	6828.96	6.99334e-05
1	13	480-579	2	661.466	9.36767e+06	6834.27	7.06116e-05
1	13	480-579	2	677.6	9.36767e+06	7000.96	7.23339e-05
1	13	480-579	2	731.378	9.36767e+06	7556.6	7.80747e-05
1	13	480-579	2	747.511	9.36767e+06	7723.28	7.97969e-05
1	13	480-579	2	769.022	9.36767e+06	7945.53	8.20932e-05
1	13	480-579	2	774.4	9.36767e+06	8001.1	8.26673e-05
1	13	480-579	2	801.289	9.36767e+06	8278.92	8.55377e-05
1	13	480-579	2	806.666	9.36767e+06	8334.47	8.61117e-05
1	13	480-579	2	812.044	9.36767e+06	8390.04	8.66858e-05
1	13	480-579	2	817.422	9.36767e+06	8445.6	8.72599e-05
1	13	480-579	2	822.8	9.36767e+06	8501.17	8.7834e-05
1	13	480-579	2	908.844	9.36767e+06	9390.17	9.70193e-05
1	13	480-579	2	930.355	9.53541e+06	9527.5	9.75684e-05
1	13	480-579	2	984.133	9.53541e+06	10078.2	0.000103208
1	13	480-579	2	1021.78	9.36767e+06	10557	0.000109075
1	13	480-579	2	1269.15	9.36767e+06	13112.9	0.000135483
1	13	480-579	2	1306.8	9.36767e+06	13501.9	0.000139501
1	13	480-579	2	1382.09	9.53541e+06	14153.6	0.000144943
1	13	480-579	2	1382.09	9.53541e+06	14153.6	0.000144943
1	13	480-579	2	1462.76	9.36767e+06	15113.2	0.000156149
1	13	480-579	2	1495.02	9.53541e+06	15310.1	0.000156786
1	13	480-579	2	1548.8	9.53541e+06	15860.8	0.000162426
1	13	480-579	2	1833.82	9.36767e+06	18947	0.000195761
1	13	480-579	2	1919.87	9.36767e+06	19836.1	0.000204946
1	13	480-579	2	1925.24	9.36767e+06	19891.6	0.00020552
1	13	480-579	2	2022.04	9.36767e+06	20891.8	0.000215854
1	13	480-579	2	2102.71	9.53541e+06	21533.3	0.000220516
1	13	480-579	2	2538.31	9.36767e+06	26225.8	0.000270965
1	13	480-579	2	3199.78	9.36767e+06	33060.1	0.000341577
1	13	480-579	2	3441.78	9.36767e+06	35560.4	0.00036741
1	13	480-579	2	4657.15	9.53541e+06	47692.6	0.000488406
1	13	480-579	2	8980.89	9.53541e+06	91970.7	0.000941846
1	13	480-579	2	11207.3	9.36767e+06	115794	0.00119638
1	13	480-579	2	13600.4	9.53541e+06	139278	0.0014263
1	13	480-579	2	17192.7	9.36767e+06	177635	0.00183533
1	13	480-579	2	19064.2	9.53541e+06	195231	0.00199931
1	13	480-579	2	21091.6	9.53541e+06	215993	0.00221193
1	13	480-579	2	29389.5	9.36767e+06	303653	0.00313734
1	13	480-579	2	46641.4	9.53541e+06	477642	0.00489139
1	13	480-579	2	51535.2	9.53541e+06	527758	0.00540461
1	13	480-579	2	62833.9	9.36767e+06	649200	0.00670753
1	13	580-700	1	682.978	1.01362e+07	6783.74	6.73801e-05
1	13	580-700	1	656.089	9.1928e+06	6842.88	7.13699e-05
1	13	580-700	1	672.222	9.1928e+06	7011.14	7.31248e-05
1	13	580-700	1	785.155	9.1928e+06	8189.01	8.54098e-05
1	13	580-700	1	838.933	9.1928e+06	8749.9	9.12598e-05
1	13	580-700	1	962.622	1.01362e+07	9561.33	9.49687e-05
1	13	580-700	1	930.355	9.1928e+06	9703.42	0.000101205
1	13	580-700	1	957.244	9.1928e+06	9983.86	0.00010413
1	13	580-700	1	1113.2	1.01362e+07	11057	0.000109824
1	13	580-700	1	1210	1.01362e+07	12018.4	0.000119374
1	13	580-700	1	1425.11	1.01362e+07	14155	0.000140596
1	13	580-700	1	1376.71	9.1928e+06	14358.8	0.00014976
1	13	580-700	1	1737.02	9.1928e+06	18116.8	0.000188955
1	13	580-700	1	2645.87	9.1928e+06	27595.9	0.000287819
1	13	580-700	1	2973.91	9.1928e+06	31017.3	0.000323504
1	13	580-700	1	3269.69	9.1928e+06	34102.2	0.000355679
1	13	580-700	1	5808	1.01362e+07	57688.4	0.000572995
1	13	580-700	1	6770.62	1.01362e+07	67249.8	0.000667964
1	13	580-700	1	6926.57	9.1928e+06	72242.8	0.000753478
1	13	580-700	1	9174.49	1.01362e+07	91126.4	0.000905121
1	13	580-700	1	15633.2	1.01362e+07	155278	0.00154231
1	13	580-700	1	16456	1.01362e+07	163451	0.00162349
1	13	580-700	1	16482.9	1.01362e+07	163718	0.00162614
1	13	580-700	1	17649.9	1.01362e+07	175309	0.00174127
1	13	580-700	1	20301.1	1.01362e+07	201642	0.00200283
1	13	580-700	1	24856.1	1.01362e+07	246885	0.00245221
1	13	580-700	1	24909.9	9.1928e+06	259805	0.00270971
1	13	580-700	1	27173.9	1.01362e+07	269907	0.00268088
1	13	580-700	1	27464.3	1.01362e+07	272792	0.00270953
1	13	580-700	1	28609.8	9.1928e+06	298394	0.00311219
1	13	580-700	1	33783.2	1.01362e+07	335554	0.00333292
1	13	580-700	1	46802.8	1.01362e+07	464873	0.00461739
1	13	580-700	1	79773.9	1.01362e+07	792361	0.0078702
1	13	580-700	1	194503	9.1928e+06	2.02863e+06	0.0211582
1	13	580-700	2	650.711	1.24835e+07	5823.97	5.21255e-05
1	13	580-700	2	656.089	1.24835e+07	5872.11	5.25563e-05
1	13	580-700	2	656.089	1.24835e+07	5872.11	5.25563e-05
1	13	580-700	2	682.978	1.24835e+07	6112.77	5.47103e-05
1	13	580-700	2	688.355	1.24835e+07	6160.89	5.5141e-05
1	13	580-700	2	736.755	1.24835e+07	6594.08	5.90181e-05
1	13	580-700	2	736.755	1.24835e+07	6594.08	5.90181e-05
1	13	580-700	2	747.511	1.24835e+07	6690.35	5.98798e-05
1	13	580-700	2	656.089	9.1928e+06	6842.88	7.13699e-05
1	13	580-700	2	769.022	1.24835e+07	6882.88	6.16029e-05
1	13	580-700	2	672.222	9.1928e+06	7011.14	7.31248e-05
1	13	580-700	2	677.6	9.1928e+06	7067.23	7.37098e-05
1	13	580-700	2	801.289	1.24835e+07	7171.67	6.41877e-05
1	13	580-700	2	699.111	9.1928e+06	7291.59	7.60498e-05
1	13	580-700	2	774.4	9.1928e+06	8076.84	8.42398e-05
1	13	580-700	2	785.155	9.1928e+06	8189.01	8.54098e-05
1	13	580-700	2	822.8	9.1928e+06	8581.64	8.95048e-05
1	13	580-700	2	973.377	1.24835e+07	8711.89	7.79729e-05
1	13	580-700	2	1080.93	1.24835e+07	9674.53	8.65887e-05
1	13	580-700	2	962.622	9.1928e+06	10040	0.000104715
1	13	580-700	2	1134.71	1.24835e+07	10155.9	9.08966e-05
1	13	580-700	2	1134.71	1.24835e+07	10155.9	9.08966e-05
1	13	580-700	2	1070.18	9.1928e+06	11161.7	0.000116415
1	13	580-700	2	1430.49	1.24835e+07	12803.1	0.00011459
1	13	580-700	2	1521.91	1.24835e+07	13621.4	0.000121913
1	13	580-700	2	1699.38	1.24835e+07	15209.7	0.000136129
1	13	580-700	2	1645.6	9.1928e+06	17163.3	0.00017901
1	13	580-700	2	1925.24	1.24835e+07	17231.3	0.000154223
1	13	580-700	2	2436.13	1.24835e+07	21803.8	0.000195148
1	13	580-700	2	2446.89	1.24835e+07	21900.1	0.000196009
1	13	580-700	2	2624.36	1.24835e+07	23488.4	0.000210225
1	13	580-700	2	3694.53	9.1928e+06	38533.2	0.000401894
1	13	580-700	2	6173.69	1.24835e+07	55255.5	0.000494546
1	13	580-700	2	7249.24	9.1928e+06	75608.2	0.000788578
1	13	580-700	2	9249.77	1.24835e+07	82787	0.000740958
1	13	580-700	2	11406.3	1.24835e+07	102088	0.000913705
1	13	580-700	2	11551.5	1.24835e+07	103388	0.000925336
1	13	580-700	2	14622.2	1.24835e+07	130871	0.00117132
1	13	580-700	2	21279.9	1.24835e+07	190458	0.00170463
1	13	580-700	2	23420.2	1.24835e+07	209615	0.00187609
1	13	580-700	2	30008	1.24835e+07	268577	0.00240381
1	13	580-700	2	47367.4	1.24835e+07	423947	0.00379439
1	13	580-700	2	45060.4	9.1928e+06	469971	0.0049017
1	13	580-700	2	71492.2	9.1928e+06	745649	0.00777697
1	13	680-750	1	699.111	4167658	10829.3	0.000167747
1	13	680-750	1	855.066	4167658	13245	0.000205167
1	13	680-750	1	1113.2	5.27093e+06	15333.1	0.000211196
1	13	680-750	1	1452	4167658	22491.6	0.000348397
1	13	680-750	1	2097.33	5.27093e+06	28888.4	0.000397906
1	13	680-750	1	1941.38	4167658	30072.1	0.00046582
1	13	680-750	1	2048.93	4167658	31738.2	0.000491627
1	13	680-750	1	2774.93	5.27093e+06	38221.6	0.00052646
1	13	680-750	1	11825.7	5.27093e+06	162886	0.00224358
1	13	680-750	1	12686.2	5.27093e+06	174738	0.00240682
1	13	680-750	1	13019.6	4167658	201675	0.00312396
1	13	680-750	1	17176.6	5.27093e+06	236589	0.00325875
1	13	680-750	1	26049.9	5.27093e+06	358809	0.0049422
1	13	680-750	1	64737.7	5.27093e+06	891689	0.012282
1	13	680-750	1	199806	4167658	3.09501e+06	0.047942
1	13	680-750	2	650.711	5.27093e+06	8962.82	0.000123453
1	13	680-750	2	742.133	5.27093e+06	10222.1	0.000140797
1	13	680-750	2	801.289	5.27093e+06	11036.9	0.000152021
1	13	680-750	2	822.8	5.27093e+06	11333.2	0.000156102
1	13	680-750	2	688.355	2.74903e+06	13128.7	0.000250399
1	13	680-750	2	1312.18	5.27093e+06	18073.8	0.000248946
1	13	680-750	2	1575.69	5.27093e+06	21703.4	0.00029894
1	13	680-750	2	3011.55	5.27093e+06	41480.8	0.000571352
1	13	680-750	2	4162.4	5.27093e+06	57332.4	0.00078969
1	13	680-750	2	8077.42	2.74903e+06	154058	0.00293828
1	13	680-750	2	9674.62	2.74903e+06	184520	0.00351929
1	13	680-750	2	15095.4	5.27093e+06	207923	0.0028639
1	13	680-750	2	17042.2	2.74903e+06	325039	0.00619934
1	13	680-750	2	26399.5	5.27093e+06	363624	0.00500851
1	13	680-750	2	35364.3	2.74903e+06	674489	0.0128643
1	13	680-750	2	49513.2	5.27093e+06	681989	0.00939364
1	14	380-479	1	989.51	6.8829e+06	11927.1	0.000143763
1	14	380-479	1	1392.84	6.8829e+06	16788.7	0.000202363
1	14	380-479	1	3291.2	1.33237e+07	28512.9	0.000247018
1	14	380-479	1	2742.66	6.8829e+06	33058.8	0.000398475
1	14	380-479	1	3226.66	6.8829e+06	38892.7	0.000468794
1	14	380-479	1	3312.71	6.8829e+06	39929.8	0.000481295
1	14	380-479	1	7249.23	1.33237e+07	62802.9	0.000544085
1	14	380-479	1	8475.37	1.33237e+07	73425.3	0.000636111
1	14	380-479	1	10825.5	1.33237e+07	93785	0.000812495
1	14	380-479	1	8787.28	6.8829e+06	105918	0.00127668
1	14	380-479	1	13794	1.33237e+07	119502	0.0010353
1	14	380-479	1	10605	6.8829e+06	127827	0.00154077
1	14	380-479	1	26517.8	1.33237e+07	229734	0.00199027
1	14	380-479	1	27803.1	1.33237e+07	240869	0.00208674
1	14	380-479	1	27905.3	6.8829e+06	336357	0.00405429
1	14	380-479	1	45055	1.33237e+07	390328	0.00338156
1	14	380-479	1	38133.8	6.8829e+06	459646	0.00554036
1	14	380-479	2	688.355	2.77715e+07	4130.6	2.47864e-05
1	14	380-479	2	720.621	2.77715e+07	4324.22	2.59482e-05
1	14	380-479	2	779.777	2.77715e+07	4679.19	2.80783e-05
1	14	380-479	2	881.954	2.77715e+07	5292.32	3.17575e-05
1	14	380-479	2	914.221	2.77715e+07	5485.95	3.29194e-05
1	14	380-479	2	650.71	1.33237e+07	5637.35	4.88385e-05
1	14	380-479	2	951.865	2.77715e+07	5711.84	3.42749e-05
1	14	380-479	2	661.466	1.33237e+07	5730.53	4.96457e-05
1	14	380-479	2	682.977	1.33237e+07	5916.89	5.12602e-05
1	14	380-479	2	709.866	1.33237e+07	6149.84	5.32784e-05
1	14	380-479	2	1054.04	2.77715e+07	6324.97	3.79541e-05
1	14	380-479	2	736.755	1.33237e+07	6382.79	5.52965e-05
1	14	380-479	2	1102.44	2.77715e+07	6615.41	3.96969e-05
1	14	380-479	2	1118.58	2.77715e+07	6712.22	4.02779e-05
1	14	380-479	2	785.155	1.33237e+07	6802.09	5.89291e-05
1	14	380-479	2	1156.22	2.77715e+07	6938.11	4.16334e-05
1	14	380-479	2	812.043	1.33237e+07	7035.04	6.09472e-05
1	14	380-479	2	838.932	1.33237e+07	7267.99	6.29653e-05
1	14	380-479	2	1242.27	2.77715e+07	7454.43	4.47317e-05
1	14	380-479	2	1269.15	2.77715e+07	7615.79	4.56999e-05
1	14	380-479	2	881.954	1.33237e+07	7640.7	6.61943e-05
1	14	380-479	2	914.221	1.33237e+07	7920.24	6.86161e-05
1	14	380-479	2	1322.93	2.77715e+07	7938.49	4.76363e-05
1	14	380-479	2	1382.09	2.77715e+07	8293.46	4.97664e-05
1	14	380-479	2	1005.64	1.33237e+07	8712.27	7.54777e-05
1	14	380-479	2	1726.26	2.77715e+07	10358.8	6.21596e-05
1	14	380-479	2	1726.26	2.77715e+07	10358.8	6.21596e-05
1	14	380-479	2	844.31	6.60151e+06	10391.6	0.000127897
1	14	380-479	2	1758.53	2.77715e+07	10552.4	6.33214e-05
1	14	380-479	2	1849.95	2.77715e+07	11101	6.66134e-05
1	14	380-479	2	2296.31	2.77715e+07	13779.4	8.26858e-05
1	14	380-479	2	2328.57	2.77715e+07	13973	8.38477e-05
1	14	380-479	2	2360.84	2.77715e+07	14166.6	8.50095e-05
1	14	380-479	2	2484.53	2.77715e+07	14908.9	8.94633e-05
1	14	380-479	2	2559.82	2.77715e+07	15360.7	9.21743e-05
1	14	380-479	2	1812.31	1.33237e+07	15700.7	0.000136021
1	14	380-479	2	1290.66	6.60151e+06	15885.2	0.000195511
1	14	380-479	2	2694.26	2.77715e+07	16167.4	9.70154e-05
1	14	380-479	2	2737.28	2.77715e+07	16425.6	9.85646e-05
1	14	380-479	2	1941.38	1.33237e+07	16818.9	0.000145708
1	14	380-479	2	2947.02	2.77715e+07	17684.1	0.000106117
1	14	380-479	2	2129.6	1.33237e+07	18449.5	0.000159835
1	14	380-479	2	2258.66	1.33237e+07	19567.7	0.000169522
1	14	380-479	2	2258.66	1.33237e+07	19567.7	0.000169522
1	14	380-479	2	3328.84	2.77715e+07	19975.3	0.000119865
1	14	380-479	2	3845.11	2.77715e+07	23073.2	0.000138455
1	14	380-479	2	2731.91	1.33237e+07	23667.6	0.000205041
1	14	380-479	2	4065.59	2.77715e+07	24396.3	0.000146395
1	14	380-479	2	4130.13	2.77715e+07	24783.6	0.000148718
1	14	380-479	2	2952.4	1.33237e+07	25577.7	0.000221589
1	14	380-479	2	4533.46	2.77715e+07	27203.8	0.000163242
1	14	380-479	2	4619.51	2.77715e+07	27720.2	0.00016634
1	14	380-479	2	3248.17	1.33237e+07	28140.2	0.000243789
1	14	380-479	2	3307.33	1.33237e+07	28652.6	0.000248229
1	14	380-479	2	5243.33	2.77715e+07	31463.5	0.000188803
1	14	380-479	2	2592.09	6.60151e+06	31902.7	0.000392651
1	14	380-479	2	3764.44	1.33237e+07	32612.8	0.000282537
1	14	380-479	2	3065.33	6.60151e+06	37727.3	0.000464338
1	14	380-479	2	6797.5	2.77715e+07	40789.6	0.000244766
1	14	380-479	2	3484.8	6.60151e+06	42890	0.000527879
1	14	380-479	2	7389.06	2.77715e+07	44339.4	0.000266066
1	14	380-479	2	4006.44	6.60151e+06	49310.2	0.000606897
1	14	380-479	2	5980.08	1.33237e+07	51807.7	0.00044883
1	14	380-479	2	6017.73	1.33237e+07	52133.8	0.000451655
1	14	380-479	2	6905.06	1.33237e+07	59821.1	0.000518253
1	14	380-479	2	10083.3	2.77715e+07	60506.8	0.000363082
1	14	380-479	2	5038.97	6.60151e+06	62018.4	0.000763306
1	14	380-479	2	7534.26	1.33237e+07	65272.1	0.000565477
1	14	380-479	2	11815	2.77715e+07	70897.8	0.000425435
1	14	380-479	2	16687.2	2.77715e+07	100135	0.000600876
1	14	380-479	2	12024.7	1.33237e+07	104174	0.000902503
1	14	380-479	2	17730.5	2.77715e+07	106395	0.000638443
1	14	380-479	2	21693.9	2.77715e+07	130178	0.000781158
1	14	380-479	2	10922.3	6.60151e+06	134428	0.00165451
1	14	380-479	2	16101	1.33237e+07	139489	0.00120845
1	14	380-479	2	12541	6.60151e+06	154351	0.00189971
1	14	380-479	2	26157.5	2.77715e+07	156963	0.000941882
1	14	380-479	2	27593.3	2.77715e+07	165579	0.000993585
1	14	380-479	2	28324.7	2.77715e+07	169968	0.00101992
1	14	380-479	2	29260.5	2.77715e+07	175583	0.00105361
1	14	380-479	2	18660.9	6.60151e+06	229673	0.00282676
1	14	380-479	2	40822.7	2.77715e+07	244964	0.00146995
1	14	380-479	2	44474.2	2.77715e+07	266875	0.00160143
1	14	380-479	2	22893.2	6.60151e+06	281763	0.00346787
1	14	380-479	2	182430	1.33237e+07	1.58046e+06	0.0136921
1	14	380-479	2	239510	1.33237e+07	2.07496e+06	0.0179762
1	14	480-579	1	731.377	5.42062e+06	9933.83	0.000134925
1	14	480-579	1	1231.51	1.1577e+07	11445.6	0.000106375
1	14	480-579	1	898.088	5.05517e+06	12631.4	0.000177657
1	14	480-579	1	1129.33	5.42062e+06	15339	0.00020834
1	14	480-579	1	1640.22	5.42062e+06	22278.1	0.000302589
1	14	480-579	1	2850.22	1.1577e+07	26489.9	0.000246196
1	14	480-579	1	5367.02	1.1577e+07	49880.9	0.000463592
1	14	480-579	1	8625.94	5.42062e+06	117161	0.00159132
1	14	480-579	1	9109.94	5.05517e+06	128129	0.00180211
1	14	480-579	1	12826	5.05517e+06	180394	0.0025372
1	14	480-579	1	19811.7	1.1577e+07	184129	0.00171129
1	14	480-579	1	16945.4	5.05517e+06	238332	0.00335209
1	14	480-579	1	21279.8	5.05517e+06	299296	0.00420952
1	14	480-579	1	35579.3	5.42062e+06	483252	0.0065637
1	14	480-579	1	81537.8	1.1577e+07	757810	0.00704306
1	14	480-579	2	650.71	4.1971e+07	3176.24	1.55038e-05
1	14	480-579	2	650.71	4.1971e+07	3176.24	1.55038e-05
1	14	480-579	2	688.355	4.1971e+07	3359.99	1.64007e-05
1	14	480-579	2	731.377	4.1971e+07	3569.99	1.74258e-05
1	14	480-579	2	742.132	4.1971e+07	3622.48	1.7682e-05
1	14	480-579	2	752.888	4.1971e+07	3674.99	1.79383e-05
1	14	480-579	2	769.021	4.1971e+07	3753.74	1.83227e-05
1	14	480-579	2	774.399	4.1971e+07	3779.99	1.84508e-05
1	14	480-579	2	774.399	4.1971e+07	3779.99	1.84508e-05
1	14	480-579	2	779.777	4.1971e+07	3806.24	1.8579e-05
1	14	480-579	2	817.421	4.1971e+07	3989.98	1.94759e-05
1	14	480-579	2	833.555	4.1971e+07	4068.74	1.98603e-05
1	14	480-579	2	892.71	4.1971e+07	4357.48	2.12697e-05
1	14	480-579	2	930.354	4.1971e+07	4541.23	2.21666e-05
1	14	480-579	2	967.999	4.1971e+07	4724.98	2.30635e-05
1	14	480-579	2	967.999	4.1971e+07	4724.98	2.30635e-05
1	14	480-579	2	973.377	4.1971e+07	4751.23	2.31917e-05
1	14	480-579	2	973.377	4.1971e+07	4751.23	2.31917e-05
1	14	480-579	2	1064.8	4.1971e+07	5197.48	2.53699e-05
1	14	480-579	2	1107.82	4.1971e+07	5407.48	2.63949e-05
1	14	480-579	2	1150.84	4.1971e+07	5617.48	2.742e-05
1	14	480-579	2	1253.02	4.1971e+07	6116.23	2.98545e-05
1	14	480-579	2	1355.2	4.1971e+07	6614.97	3.22889e-05
1	14	480-579	2	1419.73	4.1971e+07	6929.98	3.38265e-05
1	14	480-579	2	1521.91	4.1971e+07	7428.72	3.6261e-05
1	14	480-579	2	806.666	1.1577e+07	7497.13	6.96781e-05
1	14	480-579	2	1602.58	4.1971e+07	7822.47	3.8183e-05
1	14	480-579	2	1634.84	4.1971e+07	7979.97	3.89517e-05
1	14	480-579	2	887.332	1.1577e+07	8246.84	7.66459e-05
1	14	480-579	2	930.354	1.1577e+07	8646.68	8.0362e-05
1	14	480-579	2	941.11	1.1577e+07	8746.65	8.12911e-05
1	14	480-579	2	1812.31	4.1971e+07	8846.22	4.318e-05
1	14	480-579	2	1839.2	4.1971e+07	8977.47	4.38207e-05
1	14	480-579	2	666.844	5.42062e+06	9057.32	0.00012302
1	14	480-579	2	682.977	5.42062e+06	9276.44	0.000125996
1	14	480-579	2	715.244	5.42062e+06	9714.71	0.000131949
1	14	480-579	2	1048.66	1.1577e+07	9746.26	9.05815e-05
1	14	480-579	2	699.11	5.05517e+06	9832.81	0.000138296
1	14	480-579	2	1091.69	1.1577e+07	10146.1	9.42977e-05
1	14	480-579	2	2366.22	4.1971e+07	11550	5.63775e-05
1	14	480-579	2	1247.64	1.1577e+07	11595.6	0.000107769
1	14	480-579	2	1333.69	1.1577e+07	12395.2	0.000115201
1	14	480-579	2	1344.44	1.1577e+07	12495.2	0.00011613
1	14	480-579	2	3054.57	4.1971e+07	14909.9	7.27782e-05
1	14	480-579	2	3350.35	4.1971e+07	16353.7	7.98254e-05
1	14	480-579	2	1269.15	5.42062e+06	17238.1	0.000234134
1	14	480-579	2	1930.62	1.1577e+07	17943.1	0.000166763
1	14	480-579	2	3904.26	4.1971e+07	19057.4	9.30229e-05
1	14	480-579	2	2382.35	1.1577e+07	22141.5	0.000205783
1	14	480-579	2	1645.6	5.05517e+06	23144.9	0.000325528
1	14	480-579	2	5038.97	4.1971e+07	24596.2	0.000120058
1	14	480-579	2	1796.18	5.05517e+06	25262.8	0.000355315
1	14	480-579	2	5791.86	4.1971e+07	28271.1	0.000137997
1	14	480-579	2	6335.01	4.1971e+07	30922.4	0.000150938
1	14	480-579	2	2382.35	5.05517e+06	33507.2	0.000471271
1	14	480-579	2	2403.86	5.05517e+06	33809.8	0.000475526
1	14	480-579	2	2549.06	5.05517e+06	35852	0.000504249
1	14	480-579	2	2554.44	5.05517e+06	35927.6	0.000505313
1	14	480-579	2	7770.88	4.1971e+07	37931.1	0.000185149
1	14	480-579	2	8722.75	4.1971e+07	42577.3	0.000207828
1	14	480-579	2	3624.62	5.05517e+06	50979.4	0.000717013
1	14	480-579	2	4033.33	5.42062e+06	54782.1	0.000744071
1	14	480-579	2	14353.3	4.1971e+07	70061	0.000341981
1	14	480-579	2	17596.1	4.1971e+07	85889.7	0.000419244
1	14	480-579	2	18693.1	4.1971e+07	91244.7	0.000445382
1	14	480-579	2	19462.2	4.1971e+07	94998.4	0.000463705
1	14	480-579	2	19580.5	4.1971e+07	95575.9	0.000466524
1	14	480-579	2	25657.3	4.1971e+07	125238	0.000611312
1	14	480-579	2	28475.3	4.1971e+07	138993	0.000678452
1	14	480-579	2	17800.4	1.1577e+07	165437	0.00153756
1	14	480-579	2	12331.2	5.42062e+06	167487	0.00227487
1	14	480-579	2	12637.8	5.42062e+06	171651	0.00233142
1	14	480-579	2	19634.2	1.1577e+07	182480	0.00169596
1	14	480-579	2	41607.8	4.1971e+07	203096	0.000991347
1	14	480-579	2	46146.7	4.1971e+07	225250	0.00109949
1	14	480-579	2	16068.8	5.05517e+06	226004	0.00317868
1	14	480-579	2	25560.5	1.1577e+07	237559	0.00220787
1	14	480-579	2	77391.5	4.1971e+07	377762	0.00184393
1	14	480-579	2	122016	4.1971e+07	595584	0.00290716
1	14	480-579	2	159037	5.42062e+06	2.1601e+06	0.0293392
1	14	580-679	1	908.843	9.65454e+06	9249.6	9.41363e-05
1	14	580-679	1	758.266	5.4275e+06	10292.5	0.000139708
1	14	580-679	1	989.51	5.4275e+06	13431.4	0.000182314
1	14	580-679	1	1484.27	5.4275e+06	20147.1	0.000273471
1	14	580-679	1	2554.44	9.65454e+06	25997.4	0.000264584
1	14	580-679	1	4952.93	5.4275e+06	67229.9	0.000912562
1	14	580-679	1	11944	9.65454e+06	121558	0.00123714
1	14	580-679	1	12912	9.65454e+06	131410	0.0013374
1	14	580-679	1	9771.41	5.4275e+06	132635	0.00180035
1	14	580-679	1	14998.6	9.65454e+06	152646	0.00155353
1	14	580-679	1	19252.4	9.65454e+06	195938	0.00199413
1	14	580-679	1	34702.8	9.65454e+06	353182	0.00359445
1	14	580-679	1	32530.1	5.4275e+06	441556	0.00599358
1	14	580-679	2	666.844	9.65454e+06	6786.7	6.90705e-05
1	14	580-679	2	779.777	9.65454e+06	7936.05	8.07679e-05
1	14	580-679	2	822.799	9.65454e+06	8373.9	8.5224e-05
1	14	580-679	2	871.199	9.65454e+06	8866.49	9.02372e-05
1	14	580-679	2	881.954	9.65454e+06	8975.94	9.13512e-05
1	14	580-679	2	1064.8	9.65454e+06	10836.8	0.00011029
1	14	580-679	2	1097.07	9.65454e+06	11165.2	0.000113632
1	14	580-679	2	871.199	5.4275e+06	11825.4	0.000160516
1	14	580-679	2	946.488	5.4275e+06	12847.4	0.000174388
1	14	580-679	2	1279.91	9.65454e+06	13026.1	0.000132571
1	14	580-679	2	1419.73	9.65454e+06	14449.1	0.000147053
1	14	580-679	2	1075.55	5.4275e+06	14599.3	0.000198168
1	14	580-679	2	1753.15	9.65454e+06	17842.4	0.000181588
1	14	580-679	2	1607.95	5.4275e+06	21826	0.000296261
1	14	580-679	2	3016.93	9.65454e+06	30704.3	0.000312488
1	14	580-679	2	3366.49	9.65454e+06	34261.9	0.000348694
1	14	580-679	2	3592.35	9.65454e+06	36560.6	0.000372089
1	14	580-679	2	4753.95	9.65454e+06	48382.6	0.000492406
1	14	580-679	2	3818.22	5.4275e+06	51827.6	0.000703495
1	14	580-679	2	6528.61	9.65454e+06	66443.9	0.000676222
1	14	580-679	2	8701.23	9.65454e+06	88555.4	0.000901258
1	14	580-679	2	13396	9.65454e+06	136336	0.00138754
1	14	580-679	2	16590.4	5.4275e+06	225194	0.00305674
1	14	580-679	2	34138.1	9.65454e+06	347435	0.00353596
1	14	580-679	2	30734	5.4275e+06	417175	0.00566264
1	14	680-750	1	682.977	4.16805e+06	10578.9	0.00016386
1	14	680-750	1	1591.82	6.87879e+06	19192.8	0.00023141
1	14	680-750	1	1898.36	6.87879e+06	22888.7	0.000275972
1	14	680-750	1	10712.5	6.87879e+06	129162	0.00155733
1	14	680-750	1	10782.4	6.87879e+06	130005	0.00156749
1	14	680-750	1	9900.48	4.16805e+06	153352	0.00237533
1	14	680-750	1	11573	4.16805e+06	179258	0.00277659
1	14	680-750	1	13589.6	4.16805e+06	210495	0.00326043
1	14	680-750	1	15799.9	4.16805e+06	244730	0.00379072
1	14	680-750	1	20613	6.87879e+06	248534	0.0029966
1	14	680-750	1	24899.1	4.16805e+06	385671	0.0059738
1	14	680-750	2	650.71	29858302	3765.78	2.17933e-05
1	14	680-750	2	699.11	29858302	4045.88	2.34143e-05
1	14	680-750	2	725.999	29858302	4201.49	2.43148e-05
1	14	680-750	2	779.777	29858302	4512.71	2.61159e-05
1	14	680-750	2	779.777	29858302	4512.71	2.61159e-05
1	14	680-750	2	914.221	29858302	5290.77	3.06187e-05
1	14	680-750	2	946.488	29858302	5477.5	3.16993e-05
1	14	680-750	2	1080.93	29858302	6255.55	3.62021e-05
1	14	680-750	2	1097.07	29858302	6348.92	3.67424e-05
1	14	680-750	2	1247.64	29858302	7220.34	4.17855e-05
1	14	680-750	2	682.978	6.87879e+06	8234.75	9.92875e-05
1	14	680-750	2	1629.46	29858302	9430.02	5.45733e-05
1	14	680-750	2	812.044	6.87879e+06	9790.92	0.00011805
1	14	680-750	2	822.799	6.87879e+06	9920.59	0.000119614
1	14	680-750	2	1021.78	6.87879e+06	12319.7	0.00014854
1	14	680-750	2	3393.37	29858302	19638.1	0.000113649
1	14	680-750	2	3710.66	29858302	21474.3	0.000124276
1	14	680-750	2	2043.55	6.87879e+06	24639.4	0.00029708
1	14	680-750	2	2538.31	6.87879e+06	30604.7	0.000369005
1	14	680-750	2	6399.55	29858302	37035.4	0.000214331
1	14	680-750	2	3102.98	6.87879e+06	37413	0.000451093
1	14	680-750	2	4087.11	6.87879e+06	49278.8	0.000594161
1	14	680-750	2	5582.13	6.87879e+06	67304.5	0.000811499
1	14	680-750	2	5867.15	6.87879e+06	70741	0.000852933
1	14	680-750	2	15665.4	29858302	90658.9	0.00052466
1	14	680-750	2	7959.1	6.87879e+06	95963.9	0.00115705
1	14	680-750	2	16628.1	29858302	96229.7	0.000556899
1	14	680-750	2	17364.8	29858302	100493	0.000581574
1	14	680-750	2	17655.2	29858302	102174	0.0005913
1	14	680-750	2	9491.77	6.87879e+06	114444	0.00137986
1	14	680-750	2	20048.3	29858302	116023	0.000671449
1	14	680-750	2	20252.7	29858302	117206	0.000678293
1	14	680-750	2	9900.48	6.87879e+06	119371	0.00143928
1	14	680-750	2	10341.5	6.87879e+06	124688	0.00150338
1	14	680-750	2	22941.6	29858302	132767	0.000768348
1	14	680-750	2	24393.6	29858302	141170	0.000816978
1	14	680-750	2	12164.5	6.87879e+06	146669	0.00176841
1	14	680-750	2	14885.7	6.87879e+06	179479	0.002164
1	14	680-750	2	32315	29858302	187013	0.00108228
1	14	680-750	2	16240.9	6.87879e+06	195818	0.00236101
1	14	680-750	2	46657.5	29858302	270016	0.00156263
1	14	680-750	2	47249.1	29858302	273439	0.00158244
1	14	680-750	2	64839.8	29858302	375240	0.00217158
1	15	380-479	1	677.6	7.84765e+06	7648.98	8.63444e-05
1	15	380-479	1	688.355	7.84765e+06	7770.39	8.77148e-05
1	15	380-479	1	693.733	7.84765e+06	7831.1	8.84001e-05
1	15	380-479	1	715.244	7.84765e+06	8073.92	9.11412e-05
1	15	380-479	1	720.622	7.84765e+06	8134.63	9.18265e-05
1	15	380-479	1	742.133	7.84765e+06	8377.45	9.45676e-05
1	15	380-479	1	752.889	7.84765e+06	8498.87	9.59382e-05
1	15	380-479	1	752.889	7.84765e+06	8498.87	9.59382e-05
1	15	380-479	1	693.733	6.47942e+06	8618.36	0.000107067
1	15	380-479	1	838.933	7.84765e+06	9470.17	0.000106903
1	15	380-479	1	844.311	7.84765e+06	9530.87	0.000107588
1	15	380-479	1	769.022	6.47942e+06	9553.68	0.000118687
1	15	380-479	1	871.2	7.84765e+06	9834.41	0.000111014
1	15	380-479	1	801.289	6.47942e+06	9954.54	0.000123667
1	15	380-479	1	914.222	7.84765e+06	10320.1	0.000116496
1	15	380-479	1	903.466	6.47942e+06	11223.9	0.000139436
1	15	380-479	1	1016.4	7.84765e+06	11473.5	0.000129517
1	15	380-479	1	1032.53	7.84765e+06	11655.6	0.000131572
1	15	380-479	1	1048.67	7.84765e+06	11837.7	0.000133628
1	15	380-479	1	1054.04	7.84765e+06	11898.4	0.000134313
1	15	380-479	1	1129.33	7.84765e+06	12748.3	0.000143907
1	15	380-479	1	1107.82	6.47942e+06	13762.6	0.000170976
1	15	380-479	1	1199.24	6.47942e+06	14898.4	0.000185085
1	15	380-479	1	1242.27	6.47942e+06	15432.9	0.000191725
1	15	380-479	1	1301.42	6.47942e+06	16167.8	0.000200855
1	15	380-479	1	1597.2	6.47942e+06	19842.3	0.000246503
1	15	380-479	1	1613.33	6.47942e+06	20042.7	0.000248994
1	15	380-479	1	1613.33	6.47942e+06	20042.7	0.000248994
1	15	380-479	1	1634.84	6.47942e+06	20309.9	0.000252313
1	15	380-479	1	2834.09	7.84765e+06	31992.2	0.000361139
1	15	380-479	1	2597.47	6.47942e+06	32268.7	0.00040088
1	15	380-479	1	2726.53	6.47942e+06	33872.1	0.000420799
1	15	380-479	1	3016.93	7.84765e+06	34056.2	0.000384438
1	15	380-479	1	3452.53	7.84765e+06	38973.4	0.000439945
1	15	380-479	1	4248.44	6.47942e+06	52779.1	0.000655683
1	15	380-479	1	4770.09	6.47942e+06	59259.5	0.000736191
1	15	380-479	1	5662.8	6.47942e+06	70349.8	0.000873967
1	15	380-479	1	6620.04	7.84765e+06	74729.3	0.00084357
1	15	380-479	1	7270.75	6.47942e+06	90325.7	0.00112213
1	15	380-479	1	10233.9	6.47942e+06	127137	0.00157945
1	15	380-479	1	13068	7.84765e+06	147516	0.00166521
1	15	380-479	1	14165.1	6.47942e+06	175975	0.00218616
1	15	380-479	1	16117.2	7.84765e+06	181936	0.00205376
1	15	380-479	1	19720.3	7.84765e+06	222610	0.00251289
1	15	380-479	1	22737.2	6.47942e+06	282468	0.00350915
1	15	380-479	1	104318	6.47942e+06	1.29596e+06	0.0160999
1	15	380-479	1	284785	7.84765e+06	3.21476e+06	0.0362893
1	15	380-479	2	661.466	7.84765e+06	7466.86	8.42885e-05
1	15	380-479	2	709.866	7.84765e+06	8013.21	9.04559e-05
1	15	380-479	2	650.711	6.47942e+06	8083.89	0.000100427
1	15	380-479	2	650.711	6.47942e+06	8083.89	0.000100427
1	15	380-479	2	672.222	6.47942e+06	8351.12	0.000103747
1	15	380-479	2	677.6	6.47942e+06	8417.93	0.000104577
1	15	380-479	2	688.355	6.47942e+06	8551.54	0.000106237
1	15	380-479	2	726	6.47942e+06	9019.21	0.000112047
1	15	380-479	2	779.777	6.47942e+06	9687.29	0.000120347
1	15	380-479	2	785.155	6.47942e+06	9754.11	0.000121177
1	15	380-479	2	865.822	7.84765e+06	9773.7	0.000110329
1	15	380-479	2	844.311	6.47942e+06	10489	0.000130307
1	15	380-479	2	855.066	6.47942e+06	10622.6	0.000131966
1	15	380-479	2	941.111	7.84765e+06	10623.6	0.000119923
1	15	380-479	2	1011.02	6.47942e+06	12560.1	0.000156036
1	15	380-479	2	1145.47	7.84765e+06	12930.4	0.000145963
1	15	380-479	2	1548.8	6.47942e+06	19241	0.000239034
1	15	380-479	2	2048.93	6.47942e+06	25454.2	0.000316222
1	15	380-479	2	2446.89	6.47942e+06	30398.1	0.00037764
1	15	380-479	2	2893.24	6.47942e+06	35943.2	0.000446528
1	15	380-479	2	4641.02	7.84765e+06	52389.4	0.00059139
1	15	380-479	2	6259.73	6.47942e+06	77765.6	0.000966095
1	15	380-479	2	10486.7	6.47942e+06	130277	0.00161846
1	15	380-479	2	12562.5	7.84765e+06	141810	0.0016008
1	15	380-479	2	14638.3	6.47942e+06	181854	0.0022592
1	15	380-479	2	26754.4	6.47942e+06	332375	0.00412914
1	15	380-479	2	35514.8	6.47942e+06	441206	0.00548118
1	15	380-479	2	694696	7.84765e+06	7.84197e+06	0.0885228
1	15	480-579	1	661.466	9.00243e+06	6971.52	7.34764e-05
1	15	480-579	1	666.844	9.00243e+06	7028.21	7.40738e-05
1	15	480-579	1	688.355	9.00243e+06	7254.92	7.64633e-05
1	15	480-579	1	709.866	9.00243e+06	7481.64	7.88527e-05
1	15	480-579	1	715.244	9.00243e+06	7538.32	7.94501e-05
1	15	480-579	1	742.132	9.00243e+06	7821.7	8.24369e-05
1	15	480-579	1	742.132	9.00243e+06	7821.7	8.24369e-05
1	15	480-579	1	747.51	9.00243e+06	7878.39	8.30343e-05
1	15	480-579	1	752.888	9.00243e+06	7935.07	8.36317e-05
1	15	480-579	1	785.155	9.00243e+06	8275.15	8.72159e-05
1	15	480-579	1	812.043	9.00243e+06	8558.53	9.02027e-05
1	15	480-579	1	812.043	9.00243e+06	8558.53	9.02027e-05
1	15	480-579	1	898.088	9.00243e+06	9465.4	9.97607e-05
1	15	480-579	1	779.777	6.74379e+06	9495.51	0.000115629
1	15	480-579	1	865.822	6.74379e+06	10543.3	0.000128388
1	15	480-579	1	871.2	6.74379e+06	10608.8	0.000129185
1	15	480-579	1	898.089	6.74379e+06	10936.2	0.000133173
1	15	480-579	1	1000.27	6.74379e+06	12180.5	0.000148324
1	15	480-579	1	1011.02	6.74379e+06	12311.4	0.000149919
1	15	480-579	1	1419.73	9.00243e+06	14963.3	0.000157705
1	15	480-579	1	1382.09	6.74379e+06	16830	0.000204942
1	15	480-579	1	1624.09	9.00243e+06	17117.1	0.000180405
1	15	480-579	1	1720.89	9.00243e+06	18137.3	0.000191158
1	15	480-579	1	1532.67	6.74379e+06	18663.6	0.000227271
1	15	480-579	1	1995.15	9.00243e+06	21027.9	0.000221624
1	15	480-579	1	2091.95	9.00243e+06	22048.2	0.000232377
1	15	480-579	1	2199.51	9.00243e+06	23181.7	0.000244324
1	15	480-579	1	2253.29	6.74379e+06	27438.8	0.000334128
1	15	480-579	1	2774.93	9.00243e+06	29246.4	0.000308242
1	15	480-579	1	2489.91	6.74379e+06	30320.2	0.000369215
1	15	480-579	1	2618.98	6.74379e+06	31891.8	0.000388354
1	15	480-579	1	3968.8	9.00243e+06	41829.1	0.000440858
1	15	480-579	1	4447.42	9.00243e+06	46873.6	0.000494024
1	15	480-579	1	4501.19	9.00243e+06	47440.4	0.000499998
1	15	480-579	1	4866.89	6.74379e+06	59265.1	0.000721684
1	15	480-579	1	5576.75	6.74379e+06	67909.3	0.000826946
1	15	480-579	1	7910.7	9.00243e+06	83374.9	0.00087873
1	15	480-579	1	8093.55	9.00243e+06	85302	0.00089904
1	15	480-579	1	14627.5	9.00243e+06	154167	0.00162484
1	15	480-579	1	15283.6	9.00243e+06	161082	0.00169772
1	15	480-579	1	20419.4	9.00243e+06	215210	0.00226821
1	15	480-579	1	18714.7	6.74379e+06	227892	0.00277509
1	15	480-579	1	23742.9	9.00243e+06	250238	0.00263738
1	15	480-579	1	24458.1	9.00243e+06	257776	0.00271683
1	15	480-579	1	26818.9	9.00243e+06	282658	0.00297908
1	15	480-579	1	29572.4	6.74379e+06	360109	0.00438513
1	15	480-579	1	41769.1	9.00243e+06	440226	0.00463977
1	15	480-579	1	232126	6.74379e+06	2.82665e+06	0.0344207
1	15	480-579	2	666.844	9.00243e+06	7028.21	7.40738e-05
1	15	480-579	2	672.222	6.74379e+06	8185.79	9.96801e-05
1	15	480-579	2	682.978	6.74379e+06	8316.77	0.000101275
1	15	480-579	2	699.111	6.74379e+06	8513.22	0.000103667
1	15	480-579	2	699.111	6.74379e+06	8513.22	0.000103667
1	15	480-579	2	704.489	6.74379e+06	8578.71	0.000104465
1	15	480-579	2	817.421	9.00243e+06	8615.21	9.08001e-05
1	15	480-579	2	747.511	6.74379e+06	9102.6	0.000110844
1	15	480-579	2	887.332	9.00243e+06	9352.04	9.85659e-05
1	15	480-579	2	785.155	6.74379e+06	9561	0.000116426
1	15	480-579	2	935.732	9.00243e+06	9862.15	0.000103942
1	15	480-579	2	844.311	6.74379e+06	10281.4	0.000125198
1	15	480-579	2	1000.26	9.00243e+06	10542.3	0.000111111
1	15	480-579	2	1118.58	9.00243e+06	11789.2	0.000124253
1	15	480-579	2	1188.49	9.00243e+06	12526.1	0.000132019
1	15	480-579	2	1457.38	9.00243e+06	15360	0.000161887
1	15	480-579	2	1532.66	9.00243e+06	16153.5	0.00017025
1	15	480-579	2	1355.2	6.74379e+06	16502.6	0.000200955
1	15	480-579	2	2844.84	9.00243e+06	29983.2	0.000316008
1	15	480-579	2	3102.97	9.00243e+06	32703.8	0.000344682
1	15	480-579	2	4554.97	9.00243e+06	48007.2	0.000505972
1	15	480-579	2	4646.39	9.00243e+06	48970.7	0.000516127
1	15	480-579	2	7754.75	6.74379e+06	94431.3	0.00114991
1	15	480-579	2	10029.6	6.74379e+06	122132	0.00148723
1	15	480-579	2	11997.8	9.00243e+06	126451	0.00133273
1	15	480-579	2	13509	9.00243e+06	142378	0.00150059
1	15	480-579	2	14934.1	9.00243e+06	157398	0.00165889
1	15	480-579	2	27588	6.74379e+06	335945	0.00409087
1	15	480-579	2	33562.7	9.00243e+06	353734	0.00372818
1	15	480-579	2	36531.2	6.74379e+06	444849	0.00541702
1	15	480-579	2	55649.2	9.00243e+06	586515	0.00618158
1	15	480-579	2	48254.8	6.74379e+06	587609	0.00715544
1	15	580-679	1	704.488	4.87842e+06	10086.3	0.000144409
1	15	580-679	1	1027.15	4.87842e+06	14706	0.00021055
1	15	580-679	1	1048.66	4.87842e+06	15014	0.00021496
1	15	580-679	1	1150.84	4.87842e+06	16476.9	0.000235905
1	15	580-679	1	1564.93	4.87842e+06	22405.5	0.000320786
1	15	580-679	1	1581.07	4.87842e+06	22636.5	0.000324093
1	15	580-679	1	2420	4.87842e+06	34647.8	0.000496061
1	15	580-679	1	2715.77	4.87842e+06	38882.5	0.000556691
1	15	580-679	1	2785.68	4.87842e+06	39883.4	0.000571022
1	15	580-679	1	2893.24	4.87842e+06	41423.3	0.000593069
1	15	580-679	1	2667.37	3.48143e+06	45206.9	0.000766171
1	15	580-679	1	4323.73	3.48143e+06	73279	0.00124194
1	15	580-679	1	5824.13	3.48143e+06	98707.9	0.00167291
1	15	580-679	1	7050.26	4.87842e+06	100940	0.00144519
1	15	580-679	1	6560.88	3.48143e+06	111194	0.00188454
1	15	580-679	1	6781.37	3.48143e+06	114931	0.00194787
1	15	580-679	1	7259.99	3.48143e+06	123043	0.00208535
1	15	580-679	1	7959.1	3.48143e+06	134892	0.00228616
1	15	580-679	1	11094.3	4.87842e+06	158841	0.00227417
1	15	580-679	1	15579.4	4.87842e+06	223055	0.00319353
1	15	580-679	1	19037.3	4.87842e+06	272562	0.00390235
1	15	580-679	1	27362.1	4.87842e+06	391751	0.0056088
1	15	580-679	1	107136	3.48143e+06	1.81575e+06	0.0307735
1	15	580-679	2	677.599	3.48143e+06	11484	0.000194632
1	15	580-679	2	693.732	3.48143e+06	11757.4	0.000199266
1	15	580-679	2	774.399	3.48143e+06	13124.6	0.000222437
1	15	580-679	2	989.51	4.87842e+06	14167.1	0.000202834
1	15	580-679	2	1059.42	4.87842e+06	15168	0.000217165
1	15	580-679	2	957.243	3.48143e+06	16223.5	0.000274957
1	15	580-679	2	1333.69	4.87842e+06	19094.8	0.000273385
1	15	580-679	2	1193.87	3.48143e+06	20233.7	0.000342924
1	15	580-679	2	1279.91	3.48143e+06	21692	0.000367639
1	15	580-679	2	1306.8	3.48143e+06	22147.7	0.000375362
1	15	580-679	2	1387.46	3.48143e+06	23514.9	0.000398533
1	15	580-679	2	1489.64	3.48143e+06	25246.6	0.000427882
1	15	580-679	2	1532.66	3.48143e+06	25975.8	0.00044024
1	15	580-679	2	1661.73	3.48143e+06	28163.2	0.000477312
1	15	580-679	2	2253.29	4.87842e+06	32260.9	0.000461888
1	15	580-679	2	2027.42	3.48143e+06	34360.9	0.000582352
1	15	580-679	2	2893.24	3.48143e+06	49034.9	0.000831049
1	15	580-679	2	4474.31	4.87842e+06	64059.8	0.000917162
1	15	580-679	2	3990.31	3.48143e+06	67628.1	0.00114617
1	15	580-679	2	4861.51	3.48143e+06	82393.3	0.00139641
1	15	580-679	2	5851.02	3.48143e+06	99163.6	0.00168063
1	15	580-679	2	6566.26	3.48143e+06	111286	0.00188608
1	15	580-679	2	8534.52	4.87842e+06	122191	0.00174944
1	15	580-679	2	9588.57	3.48143e+06	162508	0.0027542
1	15	580-679	2	25635.8	4.87842e+06	367035	0.00525494
1	15	580-679	2	45286.2	4.87842e+06	648375	0.00928296
1	15	680-750	1	682.977	4.89296e+06	9763.83	0.000139584
1	15	680-750	1	672.221	3.24384e+06	11802.7	0.00020723
1	15	680-750	1	919.599	4.89296e+06	13146.6	0.000187943
1	15	680-750	1	833.555	3.24384e+06	14635.4	0.000256966
1	15	680-750	1	1957.51	4.89296e+06	27984.5	0.000400066
1	15	680-750	1	6136.04	4.89296e+06	87720.7	0.00125405
1	15	680-750	1	5237.95	3.24384e+06	91966.9	0.00161474
1	15	680-750	1	9394.97	4.89296e+06	134310	0.0019201
1	15	680-750	1	11298.7	4.89296e+06	161526	0.00230917
1	15	680-750	1	9368.08	3.24384e+06	164483	0.00288796
1	15	680-750	1	13293.9	3.24384e+06	233411	0.00409818
1	15	680-750	1	17284.2	4.89296e+06	247094	0.00353245
1	15	680-750	1	20946.4	4.89296e+06	299450	0.00428093
1	15	680-750	1	23952.6	3.24384e+06	420555	0.00738403
1	15	680-750	1	37445.4	4.89296e+06	535319	0.00765292
1	15	680-750	2	682.977	4.89296e+06	9763.83	0.000139584
1	15	680-750	2	989.51	4.89296e+06	14146	0.000202231
1	15	680-750	2	1011.02	3.24384e+06	17751.3	0.000311674
1	15	680-750	2	1925.24	4.89296e+06	27523.2	0.000393472
1	15	680-750	2	2167.24	4.89296e+06	30982.9	0.000442931
1	15	680-750	2	2221.02	4.89296e+06	31751.7	0.000453921
1	15	680-750	2	2387.73	4.89296e+06	34135	0.000487993
1	15	680-750	2	2446.89	4.89296e+06	34980.6	0.000500083
1	15	680-750	2	8491.5	4.89296e+06	121394	0.00173545
1	15	680-750	2	13912.3	4.89296e+06	198890	0.00284333
1	15	680-750	2	19661.1	3.24384e+06	345206	0.00606107
1	15	680-750	2	27044.8	4.89296e+06	386632	0.00552729
1	15	680-750	2	22995.3	3.24384e+06	403748	0.00708893
1	15	680-750	2	31357.8	3.24384e+06	550574	0.00966687
1	16	400-499	1	650.71	5.54383e+06	8739.42	0.000117375
1	16	400-499	1	661.466	5.54383e+06	8883.88	0.000119316
1	16	400-499	1	688.355	5.54383e+06	9245.01	0.000124166
1	16	400-499	1	704.488	5.54383e+06	9461.69	0.000127076
1	16	400-499	1	731.377	5.54383e+06	9822.82	0.000131926
1	16	400-499	1	795.91	5.54383e+06	10689.5	0.000143567
1	16	400-499	1	833.555	5.54383e+06	11195.1	0.000150357
1	16	400-499	1	930.354	5.54383e+06	12495.2	0.000167818
1	16	400-499	1	946.488	5.54383e+06	12711.9	0.000170728
1	16	400-499	1	5791.86	5.54383e+06	77788.1	0.00104474
1	16	400-499	1	32245.1	5.54383e+06	433071	0.00581639
1	16	400-499	1	128115	5.54383e+06	1.72065e+06	0.0231094
1	16	400-499	2	661.466	2.3051e+07	4356.75	2.86957e-05
1	16	400-499	2	709.866	2.3051e+07	4675.53	3.07954e-05
1	16	400-499	2	806.666	2.3051e+07	5313.11	3.49948e-05
1	16	400-499	2	1150.84	2.3051e+07	7580.03	4.99259e-05
1	16	400-499	2	709.866	6.00582e+06	9159.89	0.000118196
1	16	400-499	2	725.999	6.00582e+06	9368.07	0.000120883
1	16	400-499	2	758.266	6.00582e+06	9784.43	0.000126255
1	16	400-499	2	1839.2	2.3051e+07	12113.9	7.97881e-05
1	16	400-499	2	957.243	6.00582e+06	12352	0.000159386
1	16	400-499	2	967.999	6.00582e+06	12490.8	0.000161177
1	16	400-499	2	978.754	6.00582e+06	12629.5	0.000162968
1	16	400-499	2	1973.64	2.3051e+07	12999.4	8.56205e-05
1	16	400-499	2	2226.4	2.3051e+07	14664.2	9.65855e-05
1	16	400-499	2	1204.62	6.00582e+06	15544.1	0.000200576
1	16	400-499	2	2705.02	2.3051e+07	17816.6	0.000117349
1	16	400-499	2	1570.31	6.00582e+06	20262.8	0.000261465
1	16	400-499	2	3586.97	2.3051e+07	23625.6	0.00015561
1	16	400-499	2	2027.42	6.00582e+06	26161.2	0.000337576
1	16	400-499	2	5807.99	2.3051e+07	38254.3	0.000251962
1	16	400-499	2	7426.7	2.3051e+07	48916	0.000322185
1	16	400-499	2	7448.21	2.3051e+07	49057.7	0.000323118
1	16	400-499	2	4393.64	6.00582e+06	56694.2	0.000731564
1	16	400-499	2	8803.41	2.3051e+07	57983.7	0.000381909
1	16	400-499	2	10798.6	2.3051e+07	71124.7	0.000468463
1	16	400-499	2	6399.55	6.00582e+06	82577.8	0.00106556
1	16	400-499	2	18547.9	2.3051e+07	122166	0.000804646
1	16	400-499	2	18902.9	2.3051e+07	124504	0.000820044
1	16	400-499	2	39919.2	2.3051e+07	262928	0.00173177
1	16	400-499	2	45958.4	2.3051e+07	302705	0.00199377
1	16	400-499	2	51492.2	2.3051e+07	339153	0.00223383
1	16	400-499	2	39376	6.00582e+06	508096	0.00655632
1	16	400-499	2	62446.7	6.00582e+06	805793	0.0103977
1	16	400-499	2	245479	2.3051e+07	1.61685e+06	0.0106494
1	16	600-699	1	650.71	8.46027e+06	7074.49	7.69136e-05
1	16	600-699	1	1204.62	8.46027e+06	13096.6	0.000142386
1	16	600-699	1	2333.95	8.46027e+06	25374.6	0.000275872
1	16	600-699	1	2618.97	8.46027e+06	28473.4	0.000309561
1	16	600-699	1	4377.51	8.46027e+06	47592.1	0.000517419
1	16	600-699	1	4409.77	8.46027e+06	47942.9	0.000521233
1	16	600-699	1	4721.68	8.46027e+06	51333.9	0.0005581
1	16	600-699	1	7641.81	8.46027e+06	83081.5	0.000903258
1	16	600-699	1	11911.8	8.46027e+06	129504	0.00140796
1	16	600-699	1	11960.2	8.46027e+06	130030	0.00141369
1	16	600-699	1	13068	8.46027e+06	142075	0.00154463
1	16	600-699	1	13240.1	8.46027e+06	143946	0.00156497
1	16	600-699	1	15197.6	8.46027e+06	165227	0.00179635
1	16	600-699	1	20139.8	8.46027e+06	218959	0.00238051
1	16	600-699	1	23909.6	8.46027e+06	259944	0.0028261
1	16	600-699	1	31503	8.46027e+06	342499	0.00372364
1	16	600-699	2	666.844	3.03175e+07	3829.81	2.19954e-05
1	16	600-699	2	682.977	3.03175e+07	3922.47	2.25275e-05
1	16	600-699	2	682.977	3.03175e+07	3922.47	2.25275e-05
1	16	600-699	2	693.732	3.03175e+07	3984.24	2.28822e-05
1	16	600-699	2	725.999	3.03175e+07	4169.55	2.39465e-05
1	16	600-699	2	742.132	3.03175e+07	4262.21	2.44787e-05
1	16	600-699	2	742.132	3.03175e+07	4262.21	2.44787e-05
1	16	600-699	2	774.399	3.03175e+07	4447.52	2.5543e-05
1	16	600-699	2	774.399	3.03175e+07	4447.52	2.5543e-05
1	16	600-699	2	779.777	3.03175e+07	4478.41	2.57204e-05
1	16	600-699	2	785.155	3.03175e+07	4509.3	2.58978e-05
1	16	600-699	2	817.421	3.03175e+07	4694.61	2.6962e-05
1	16	600-699	2	828.177	3.03175e+07	4756.38	2.73168e-05
1	16	600-699	2	865.821	3.03175e+07	4972.58	2.85585e-05
1	16	600-699	2	892.71	3.03175e+07	5127.01	2.94454e-05
1	16	600-699	2	903.466	3.03175e+07	5188.78	2.98002e-05
1	16	600-699	2	919.599	3.03175e+07	5281.43	3.03323e-05
1	16	600-699	2	957.243	3.03175e+07	5497.63	3.15739e-05
1	16	600-699	2	978.754	3.03175e+07	5621.17	3.22835e-05
1	16	600-699	2	984.132	3.03175e+07	5652.06	3.24609e-05
1	16	600-699	2	1005.64	3.03175e+07	5775.6	3.31704e-05
1	16	600-699	2	1027.15	3.03175e+07	5899.14	3.38799e-05
1	16	600-699	2	1070.18	3.03175e+07	6146.23	3.5299e-05
1	16	600-699	2	1097.07	3.03175e+07	6300.66	3.61859e-05
1	16	600-699	2	1102.44	3.03175e+07	6331.54	3.63633e-05
1	16	600-699	2	1129.33	3.03175e+07	6485.97	3.72502e-05
1	16	600-699	2	650.71	8.46027e+06	7074.49	7.69136e-05
1	16	600-699	2	661.466	8.46027e+06	7191.43	7.81849e-05
1	16	600-699	2	1290.66	3.03175e+07	7412.54	4.25716e-05
1	16	600-699	2	688.355	8.46027e+06	7483.77	8.13632e-05
1	16	600-699	2	688.355	8.46027e+06	7483.77	8.13632e-05
1	16	600-699	2	688.355	8.46027e+06	7483.77	8.13632e-05
1	16	600-699	2	699.11	8.46027e+06	7600.69	8.26344e-05
1	16	600-699	2	1365.95	3.03175e+07	7844.94	4.5055e-05
1	16	600-699	2	1371.33	3.03175e+07	7875.82	4.52324e-05
1	16	600-699	2	725.999	8.46027e+06	7893.03	8.58127e-05
1	16	600-699	2	1489.64	3.03175e+07	8555.31	4.91348e-05
1	16	600-699	2	1495.02	3.03175e+07	8586.19	4.93121e-05
1	16	600-699	2	844.31	8.46027e+06	9179.3	9.9797e-05
1	16	600-699	2	1645.6	3.03175e+07	9450.99	5.42788e-05
1	16	600-699	2	1710.13	3.03175e+07	9821.61	5.64074e-05
1	16	600-699	2	930.354	8.46027e+06	10114.8	0.000109967
1	16	600-699	2	935.732	8.46027e+06	10173.2	0.000110603
1	16	600-699	2	1780.04	3.03175e+07	10223.1	5.87134e-05
1	16	600-699	2	946.488	8.46027e+06	10290.2	0.000111874
1	16	600-699	2	1016.4	8.46027e+06	11050.2	0.000120138
1	16	600-699	2	1984.4	3.03175e+07	11396.8	6.54539e-05
1	16	600-699	2	2005.91	3.03175e+07	11520.3	6.61634e-05
1	16	600-699	2	2210.26	3.03175e+07	12694	7.29039e-05
1	16	600-699	2	1285.29	8.46027e+06	13973.6	0.00015192
1	16	600-699	2	2484.53	3.03175e+07	14269.1	8.19504e-05
1	16	600-699	2	2834.09	3.03175e+07	16276.7	9.34802e-05
1	16	600-699	2	1683.24	8.46027e+06	18300.1	0.000198958
1	16	600-699	2	3366.49	3.03175e+07	19334.4	0.000111041
1	16	600-699	2	1909.11	8.46027e+06	20755.8	0.000225656
1	16	600-699	2	3791.33	3.03175e+07	21774.3	0.000125054
1	16	600-699	2	2221.02	8.46027e+06	24146.8	0.000262523
1	16	600-699	2	4646.39	3.03175e+07	26685.1	0.000153258
1	16	600-699	2	5227.19	3.03175e+07	30020.8	0.000172415
1	16	600-699	2	3076.09	8.46027e+06	33443.1	0.000363592
1	16	600-699	2	3140.62	8.46027e+06	34144.7	0.000371219
1	16	600-699	2	6464.08	3.03175e+07	37124.5	0.000213213
1	16	600-699	2	10443.6	3.03175e+07	59979.8	0.000344475
1	16	600-699	2	5641.28	8.46027e+06	61331.8	0.000666797
1	16	600-699	2	17687.5	3.03175e+07	101583	0.000583409
1	16	600-699	2	20392.5	3.03175e+07	117118	0.000672632
1	16	600-699	2	27754.7	3.03175e+07	159400	0.000915467
1	16	600-699	2	27953.7	3.03175e+07	160543	0.000922031
1	16	600-699	2	30120.9	3.03175e+07	172990	0.000993515
1	16	600-699	2	31739.6	3.03175e+07	182287	0.00104691
1	16	600-699	2	63151.2	3.03175e+07	362689	0.00208299
1	16	600-699	2	81295.8	3.03175e+07	466897	0.00268148
1	16	600-699	2	141855	3.03175e+07	814700	0.00467898
1	16	600-699	2	82538	8.46027e+06	897350	0.00975595
1	16	700-750	1	731.377	5.30107e+06	10045.2	0.000137968
1	16	700-750	1	914.221	5.30107e+06	12556.5	0.00017246
1	16	700-750	1	967.999	5.30107e+06	13295.1	0.000182604
1	16	700-750	1	650.71	2.20257e+06	13865.1	0.000295432
1	16	700-750	1	650.71	2.20257e+06	13865.1	0.000295432
1	16	700-750	1	656.088	2.20257e+06	13979.7	0.000297874
1	16	700-750	1	656.088	2.20257e+06	13979.7	0.000297874
1	16	700-750	1	704.488	2.20257e+06	15011	0.000319848
1	16	700-750	1	720.621	2.20257e+06	15354.7	0.000327173
1	16	700-750	1	774.399	2.20257e+06	16500.6	0.000351589
1	16	700-750	1	785.155	2.20257e+06	16729.8	0.000356473
1	16	700-750	1	801.288	2.20257e+06	17073.6	0.000363797
1	16	700-750	1	844.31	2.20257e+06	17990.3	0.00038333
1	16	700-750	1	1489.64	5.30107e+06	20459.7	0.000281008
1	16	700-750	1	1016.4	2.20257e+06	21657.1	0.000461461
1	16	700-750	1	1064.8	2.20257e+06	22688.4	0.000483435
1	16	700-750	1	1984.4	5.30107e+06	27255	0.000374339
1	16	700-750	1	2925.51	5.30107e+06	40180.9	0.000551871
1	16	700-750	1	2446.89	2.20257e+06	52137.4	0.00111092
1	16	700-750	1	5076.62	5.30107e+06	69725.6	0.000957658
1	16	700-750	1	8937.85	5.30107e+06	122758	0.00168605
1	16	700-750	1	10196.3	5.30107e+06	140042	0.00192343
1	16	700-750	1	14003.7	5.30107e+06	192336	0.00264168
1	16	700-750	1	24092.4	5.30107e+06	330901	0.00454482
1	16	700-750	1	17488.5	2.20257e+06	372639	0.00794005
1	16	700-750	1	20516.2	2.20257e+06	437152	0.00931467
1	16	700-750	2	994.888	5.30107e+06	13664.5	0.000187677
1	16	700-750	2	1032.53	2.24662e+06	21784.1	0.000459594
1	16	700-750	2	1839.2	5.30107e+06	25260.8	0.000346948
1	16	700-750	2	1968.26	5.30107e+06	27033.4	0.000371295
1	16	700-750	2	1650.98	2.24662e+06	34831.8	0.000734871
1	16	700-750	2	1720.89	2.24662e+06	36306.8	0.00076599
1	16	700-750	2	2817.95	2.24662e+06	59452.3	0.00125431
1	16	700-750	2	4694.79	5.30107e+06	64481.4	0.000885631
1	16	700-750	2	5539.1	5.30107e+06	76077.7	0.0010449
1	16	700-750	2	7760.12	5.30107e+06	106583	0.00146388
1	16	700-750	2	5786.48	2.24662e+06	122081	0.00257564
1	16	700-750	2	9448.74	5.30107e+06	129775	0.00178242
1	16	700-750	2	13213.2	5.30107e+06	181479	0.00249255
1	16	700-750	2	8884.08	2.24662e+06	187434	0.00395442
1	16	700-750	2	16165.6	5.30107e+06	222029	0.00304949
1	16	700-750	2	10529.7	2.24662e+06	222152	0.0046869
1	16	700-750	2	14471.6	2.24662e+06	305317	0.00644149
1	17	300-399	1	672.221	1.38183e+07	5718.54	4.86473e-05
1	17	300-399	1	688.355	1.38183e+07	5855.79	4.98149e-05
1	17	300-399	1	688.355	1.38183e+07	5855.79	4.98149e-05
1	17	300-399	1	758.266	1.38183e+07	6450.52	5.48742e-05
1	17	300-399	1	656.088	9.64141e+06	6681.78	6.8049e-05
1	17	300-399	1	693.732	9.64141e+06	7065.15	7.19534e-05
1	17	300-399	1	844.31	1.38183e+07	7182.49	6.1101e-05
1	17	300-399	1	661.466	5.44245e+06	8966.24	0.000121538
1	17	300-399	1	677.599	5.44245e+06	9184.93	0.000124503
1	17	300-399	1	688.355	5.44245e+06	9330.73	0.000126479
1	17	300-399	1	693.732	5.44245e+06	9403.61	0.000127467
1	17	300-399	1	1134.71	1.38183e+07	9652.91	8.21167e-05
1	17	300-399	1	978.754	9.64141e+06	9967.89	0.000101516
1	17	300-399	1	1371.33	1.38183e+07	11665.8	9.92406e-05
1	17	300-399	1	1570.31	1.38183e+07	13358.5	0.00011364
1	17	300-399	1	2070.44	1.38183e+07	17613.1	0.000149834
1	17	300-399	1	3463.28	1.38183e+07	29462	0.000250631
1	17	300-399	1	5259.46	1.38183e+07	44741.9	0.000380617
1	17	300-399	1	13025	1.38183e+07	110803	0.000942591
1	17	300-399	1	16611.9	1.38183e+07	141317	0.00120217
1	17	300-399	1	14132.8	9.64141e+06	143932	0.00146584
1	17	300-399	1	16746.4	9.64141e+06	170550	0.00173692
1	17	300-399	1	20962.6	9.64141e+06	213488	0.00217422
1	17	300-399	1	26216.6	1.38183e+07	223023	0.00189725
1	17	300-399	1	17596.1	5.44245e+06	238517	0.00323312
1	17	300-399	1	64694.6	1.38183e+07	550353	0.00468182
1	17	300-399	1	56945.2	5.44245e+06	771899	0.0104632
1	17	300-399	1	94750.9	9.64141e+06	964969	0.0098275
1	17	300-399	1	130201	1.38183e+07	1.10761e+06	0.0094224
1	17	300-399	1	222398	9.64141e+06	2.26496e+06	0.0230669
1	17	300-399	2	650.71	1.38183e+07	5535.55	4.70906e-05
1	17	300-399	2	661.466	1.38183e+07	5627.05	4.7869e-05
1	17	300-399	2	672.221	1.38183e+07	5718.54	4.86473e-05
1	17	300-399	2	672.221	1.38183e+07	5718.54	4.86473e-05
1	17	300-399	2	682.977	1.38183e+07	5810.04	4.94257e-05
1	17	300-399	2	688.355	1.38183e+07	5855.79	4.98149e-05
1	17	300-399	2	693.732	1.38183e+07	5901.54	5.0204e-05
1	17	300-399	2	693.732	1.38183e+07	5901.54	5.0204e-05
1	17	300-399	2	704.488	1.38183e+07	5993.04	5.09824e-05
1	17	300-399	2	731.377	1.38183e+07	6221.78	5.29283e-05
1	17	300-399	2	747.51	1.38183e+07	6359.02	5.40958e-05
1	17	300-399	2	747.51	1.38183e+07	6359.02	5.40958e-05
1	17	300-399	2	747.51	1.38183e+07	6359.02	5.40958e-05
1	17	300-399	2	769.021	1.38183e+07	6542.01	5.56525e-05
1	17	300-399	2	774.399	1.38183e+07	6587.77	5.60417e-05
1	17	300-399	2	774.399	1.38183e+07	6587.77	5.60417e-05
1	17	300-399	2	650.71	9.64141e+06	6627.01	6.74912e-05
1	17	300-399	2	650.71	9.64141e+06	6627.01	6.74912e-05
1	17	300-399	2	779.777	1.38183e+07	6633.52	5.64309e-05
1	17	300-399	2	785.155	1.38183e+07	6679.27	5.68201e-05
1	17	300-399	2	656.088	9.64141e+06	6681.78	6.8049e-05
1	17	300-399	2	790.532	1.38183e+07	6725.01	5.72092e-05
1	17	300-399	2	682.977	9.64141e+06	6955.62	7.08379e-05
1	17	300-399	2	688.355	9.64141e+06	7010.39	7.13957e-05
1	17	300-399	2	828.177	1.38183e+07	7045.25	5.99335e-05
1	17	300-399	2	844.31	1.38183e+07	7182.49	6.1101e-05
1	17	300-399	2	860.443	1.38183e+07	7319.74	6.22685e-05
1	17	300-399	2	865.821	1.38183e+07	7365.49	6.26577e-05
1	17	300-399	2	795.91	9.64141e+06	8105.76	8.25512e-05
1	17	300-399	2	795.91	9.64141e+06	8105.76	8.25512e-05
1	17	300-399	2	962.621	1.38183e+07	8188.96	6.9663e-05
1	17	300-399	2	806.666	9.64141e+06	8215.3	8.36668e-05
1	17	300-399	2	1032.53	1.38183e+07	8783.69	7.47223e-05
1	17	300-399	2	656.088	5.44245e+06	8893.34	0.00012055
1	17	300-399	2	1048.66	1.38183e+07	8920.93	7.58898e-05
1	17	300-399	2	876.577	9.64141e+06	8927.3	9.0918e-05
1	17	300-399	2	892.71	9.64141e+06	9091.6	9.25913e-05
1	17	300-399	2	677.599	5.44245e+06	9184.93	0.000124503
1	17	300-399	2	677.599	5.44245e+06	9184.93	0.000124503
1	17	300-399	2	1097.07	1.38183e+07	9332.67	7.93924e-05
1	17	300-399	2	709.866	5.44245e+06	9622.31	0.000130431
1	17	300-399	2	1150.84	1.38183e+07	9790.15	8.32842e-05
1	17	300-399	2	1166.98	1.38183e+07	9927.39	8.44517e-05
1	17	300-399	2	1193.87	1.38183e+07	10156.1	8.63976e-05
1	17	300-399	2	1220.75	1.38183e+07	10384.9	8.83435e-05
1	17	300-399	2	1279.91	1.38183e+07	10888.1	9.26245e-05
1	17	300-399	2	1070.18	9.64141e+06	10899	0.000110998
1	17	300-399	2	806.666	5.44245e+06	10934.4	0.000148218
1	17	300-399	2	817.421	5.44245e+06	11080.2	0.000150194
1	17	300-399	2	1333.69	1.38183e+07	11345.6	9.65163e-05
1	17	300-399	2	1339.07	1.38183e+07	11391.3	9.69055e-05
1	17	300-399	2	844.31	5.44245e+06	11444.7	0.000155134
1	17	300-399	2	1123.95	9.64141e+06	11446.6	0.000116576
1	17	300-399	2	1408.98	1.38183e+07	11986.1	0.000101965
1	17	300-399	2	1478.89	1.38183e+07	12580.8	0.000107024
1	17	300-399	2	1269.15	9.64141e+06	12925.4	0.000131636
1	17	300-399	2	962.621	5.44245e+06	13048.4	0.000176873
1	17	300-399	2	1435.87	9.64141e+06	14623.2	0.000148927
1	17	300-399	2	1441.24	9.64141e+06	14678	0.000149485
1	17	300-399	2	1452	9.64141e+06	14787.5	0.0001506
1	17	300-399	2	1468.13	9.64141e+06	14951.8	0.000152274
1	17	300-399	2	1161.6	5.44245e+06	15745.6	0.000213433
1	17	300-399	2	1554.18	9.64141e+06	15828.1	0.000161198
1	17	300-399	2	1344.44	5.44245e+06	18224.1	0.000247029
1	17	300-399	2	2403.86	1.38183e+07	20449.5	0.000173963
1	17	300-399	2	2215.64	9.64141e+06	22564.7	0.000229805
1	17	300-399	2	3398.75	9.64141e+06	34613.8	0.000352516
1	17	300-399	2	7346.03	9.64141e+06	74814	0.000761926
1	17	300-399	2	12191.4	9.64141e+06	124161	0.00126448
1	17	300-399	2	18494.2	1.38183e+07	157329	0.00133839
1	17	300-399	2	15977.4	9.64141e+06	162718	0.00165716
1	17	300-399	2	19784.8	1.38183e+07	168308	0.00143179
1	17	300-399	2	13444.4	5.44245e+06	182241	0.00247029
1	17	300-399	2	25168	1.38183e+07	214102	0.00182136
1	17	300-399	2	25490.6	1.38183e+07	216847	0.00184471
1	17	300-399	2	27405.1	1.38183e+07	233134	0.00198325
1	17	300-399	2	31723.5	1.38183e+07	269870	0.00229576
1	17	300-399	2	36332.2	1.38183e+07	309076	0.00262929
1	17	300-399	2	23705.2	5.44245e+06	321327	0.00435562
1	17	300-399	2	29185.2	5.44245e+06	395608	0.00536251
1	17	300-399	2	30233.8	5.44245e+06	409823	0.00555519
1	17	300-399	2	55563.1	1.38183e+07	472672	0.00402099
1	17	300-399	2	245587	9.64141e+06	2.50112e+06	0.0254721
1	17	400-499	1	661.466	1.10758e+07	6285.2	5.97215e-05
1	17	400-499	1	666.844	1.10758e+07	6336.3	6.02071e-05
1	17	400-499	1	688.355	1.10758e+07	6540.7	6.21492e-05
1	17	400-499	1	699.11	1.10758e+07	6642.89	6.31202e-05
1	17	400-499	1	704.488	1.10758e+07	6693.99	6.36058e-05
1	17	400-499	1	715.244	1.10758e+07	6796.19	6.45769e-05
1	17	400-499	1	725.999	1.10758e+07	6898.39	6.5548e-05
1	17	400-499	1	747.51	1.10758e+07	7102.78	6.74901e-05
1	17	400-499	1	801.288	1.10758e+07	7613.78	7.23455e-05
1	17	400-499	1	806.666	1.10758e+07	7664.88	7.28311e-05
1	17	400-499	1	914.221	1.21841e+07	8282.35	7.50336e-05
1	17	400-499	1	699.11	6.31603e+06	8796.78	0.000110688
1	17	400-499	1	978.754	1.21841e+07	8866.98	8.03301e-05
1	17	400-499	1	801.288	6.31603e+06	10082.5	0.000126866
1	17	400-499	1	1269.15	1.10758e+07	12059.4	0.000114588
1	17	400-499	1	1419.73	1.10758e+07	13490.2	0.000128183
1	17	400-499	1	1989.78	1.10758e+07	18906.7	0.00017965
1	17	400-499	1	2188.75	1.10758e+07	20797.4	0.000197615
1	17	400-499	1	2307.06	1.21841e+07	20900.8	0.00018935
1	17	400-499	1	2333.95	1.21841e+07	21144.4	0.000191556
1	17	400-499	1	2898.62	1.10758e+07	27542.5	0.000261706
1	17	400-499	1	4694.79	1.21841e+07	42532.3	0.00038532
1	17	400-499	1	3629.99	6.31603e+06	45675.6	0.000574728
1	17	400-499	1	4877.64	6.31603e+06	61374.4	0.000772264
1	17	400-499	1	9712.25	1.10758e+07	92285.1	0.000876886
1	17	400-499	1	13621.9	1.10758e+07	129434	0.00122987
1	17	400-499	1	21054	1.21841e+07	190738	0.00172798
1	17	400-499	1	22570.5	6.31603e+06	284001	0.00357353
1	17	400-499	1	30357.5	1.10758e+07	288455	0.00274088
1	17	400-499	1	35305.1	1.10758e+07	335466	0.00318757
1	17	400-499	1	29480.9	6.31603e+06	370953	0.00466764
1	17	400-499	1	40892.6	1.10758e+07	388558	0.00369205
1	17	400-499	1	35251.3	6.31603e+06	443561	0.00558124
1	17	400-499	1	41720.7	6.31603e+06	524965	0.00660554
1	17	400-499	1	65797	1.10758e+07	625198	0.00594059
1	17	400-499	1	446581	1.21841e+07	4.04578e+06	0.0366526
1	17	400-499	2	650.71	1.21841e+07	5895.08	5.34063e-05
1	17	400-499	2	666.844	1.21841e+07	6041.25	5.47304e-05
1	17	400-499	2	682.977	1.21841e+07	6187.4	5.60545e-05
1	17	400-499	2	656.088	1.10758e+07	6234.1	5.92359e-05
1	17	400-499	2	699.11	1.21841e+07	6333.56	5.73786e-05
1	17	400-499	2	699.11	1.21841e+07	6333.56	5.73786e-05
1	17	400-499	2	682.977	1.10758e+07	6489.6	6.16637e-05
1	17	400-499	2	682.977	1.10758e+07	6489.6	6.16637e-05
1	17	400-499	2	720.621	1.21841e+07	6528.44	5.91441e-05
1	17	400-499	2	693.732	1.10758e+07	6591.79	6.26347e-05
1	17	400-499	2	704.488	1.10758e+07	6693.99	6.36058e-05
1	17	400-499	2	742.132	1.21841e+07	6723.32	6.09096e-05
1	17	400-499	2	785.155	1.21841e+07	7113.08	6.44407e-05
1	17	400-499	2	758.266	1.10758e+07	7204.99	6.84612e-05
1	17	400-499	2	763.643	1.10758e+07	7256.08	6.89467e-05
1	17	400-499	2	769.021	1.10758e+07	7307.18	6.94323e-05
1	17	400-499	2	806.666	1.21841e+07	7307.96	6.62062e-05
1	17	400-499	2	785.155	1.10758e+07	7460.48	7.0889e-05
1	17	400-499	2	785.155	1.10758e+07	7460.48	7.0889e-05
1	17	400-499	2	790.532	1.10758e+07	7511.58	7.13744e-05
1	17	400-499	2	833.555	1.21841e+07	7551.56	6.84131e-05
1	17	400-499	2	795.91	1.10758e+07	7562.68	7.186e-05
1	17	400-499	2	838.932	1.21841e+07	7600.27	6.88544e-05
1	17	400-499	2	650.71	6.31603e+06	8187.77	0.000103025
1	17	400-499	2	865.821	1.10758e+07	8226.97	7.8172e-05
1	17	400-499	2	656.088	6.31603e+06	8255.44	0.000103877
1	17	400-499	2	871.199	1.10758e+07	8278.07	7.86576e-05
1	17	400-499	2	876.577	1.10758e+07	8329.17	7.91431e-05
1	17	400-499	2	881.954	1.10758e+07	8380.26	7.96286e-05
1	17	400-499	2	930.354	1.21841e+07	8428.51	7.63577e-05
1	17	400-499	2	887.332	1.10758e+07	8431.36	8.01142e-05
1	17	400-499	2	935.732	1.21841e+07	8477.23	7.67991e-05
1	17	400-499	2	677.599	6.31603e+06	8526.11	0.000107282
1	17	400-499	2	693.732	6.31603e+06	8729.11	0.000109837
1	17	400-499	2	704.488	6.31603e+06	8864.45	0.00011154
1	17	400-499	2	994.888	1.21841e+07	9013.15	8.16543e-05
1	17	400-499	2	720.621	6.31603e+06	9067.45	0.000114094
1	17	400-499	2	1043.29	1.21841e+07	9451.63	8.56267e-05
1	17	400-499	2	1054.04	1.21841e+07	9549.06	8.65094e-05
1	17	400-499	2	1064.8	1.10758e+07	10117.6	9.61371e-05
1	17	400-499	2	844.31	6.31603e+06	10623.8	0.000133677
1	17	400-499	2	1134.71	1.10758e+07	10781.9	0.000102449
1	17	400-499	2	860.443	6.31603e+06	10826.8	0.000136232
1	17	400-499	2	1231.51	1.21841e+07	11156.8	0.000101075
1	17	400-499	2	892.71	6.31603e+06	11232.8	0.00014134
1	17	400-499	2	908.843	6.31603e+06	11435.8	0.000143895
1	17	400-499	2	1414.35	1.21841e+07	12813.3	0.000116081
1	17	400-499	2	1021.78	6.31603e+06	12856.8	0.000161775
1	17	400-499	2	1102.44	6.31603e+06	13871.8	0.000174547
1	17	400-499	2	1527.29	1.10758e+07	14512.2	0.000137894
1	17	400-499	2	1183.11	6.31603e+06	14886.9	0.000187319
1	17	400-499	2	1193.87	6.31603e+06	15022.2	0.000189022
1	17	400-499	2	1204.62	6.31603e+06	15157.5	0.000190725
1	17	400-499	2	1774.66	1.21841e+07	16077.5	0.000145653
1	17	400-499	2	2124.22	1.21841e+07	19244.3	0.000174343
1	17	400-499	2	2215.64	1.21841e+07	20072.5	0.000181846
1	17	400-499	2	1672.49	6.31603e+06	21044.6	0.000264801
1	17	400-499	2	2457.64	1.10758e+07	23352.3	0.000221892
1	17	400-499	2	2511.42	1.10758e+07	23863.3	0.000226747
1	17	400-499	2	3215.91	1.21841e+07	29134.4	0.000263942
1	17	400-499	2	3366.49	6.31603e+06	42359.9	0.000533007
1	17	400-499	2	10034.9	1.21841e+07	90911	0.000823605
1	17	400-499	2	10911.5	1.21841e+07	98852.3	0.000895548
1	17	400-499	2	10992.2	1.21841e+07	99583.1	0.000902169
1	17	400-499	2	8486.12	6.31603e+06	106779	0.00134359
1	17	400-499	2	15412.7	1.10758e+07	146450	0.00139156
1	17	400-499	2	27657.9	1.10758e+07	262803	0.00249713
1	17	400-499	2	22957.7	6.31603e+06	288873	0.00363483
1	17	400-499	2	30830.8	6.31603e+06	387938	0.00488135
1	17	400-499	2	32008.5	6.31603e+06	402757	0.00506782
1	17	400-499	2	264205	1.10758e+07	2.51045e+06	0.0238541
1	17	400-499	2	318504	1.21841e+07	2.88547e+06	0.0261408
1	17	500-599	1	1236.89	1.28433e+07	10914.2	9.63065e-05
1	17	500-599	1	1871.47	1.28433e+07	16513.7	0.000145716
1	17	500-599	1	2366.22	1.28433e+07	20879.4	0.000184238
1	17	500-599	1	6152.18	1.28433e+07	54286.4	0.00047902
1	17	500-599	1	9895.11	1.28433e+07	87313.8	0.000770452
1	17	500-599	1	10836.2	1.23111e+07	97662.7	0.000880198
1	17	500-599	1	11546.1	1.28433e+07	101882	0.000899
1	17	500-599	1	11852.6	1.23111e+07	106823	0.000962757
1	17	500-599	1	12594.7	1.23111e+07	113512	0.00102304
1	17	500-599	1	14165.1	1.28433e+07	124992	0.00110292
1	17	500-599	1	14025.2	1.23111e+07	126404	0.00113923
1	17	500-599	1	15477.2	1.23111e+07	139490	0.00125718
1	17	500-599	1	15525.6	1.23111e+07	139927	0.00126111
1	17	500-599	1	16058	1.28433e+07	141695	0.00125031
1	17	500-599	1	18252.2	1.23111e+07	164500	0.00148258
1	17	500-599	1	22247.8	1.23111e+07	200512	0.00180714
1	17	500-599	1	24603.3	1.28433e+07	217098	0.00191566
1	17	500-599	1	24447.3	1.23111e+07	220335	0.0019858
1	17	500-599	1	24990.5	1.28433e+07	220515	0.00194581
1	17	500-599	1	26641.5	1.28433e+07	235083	0.00207436
1	17	500-599	1	27200.8	1.23111e+07	245150	0.00220945
1	17	500-599	1	30814.7	1.28433e+07	271907	0.00239929
1	17	500-599	1	31169.6	1.23111e+07	280920	0.00253183
1	17	500-599	1	38209.1	1.23111e+07	344364	0.00310363
1	17	500-599	1	39731	1.28433e+07	350584	0.00309353
1	17	500-599	2	650.711	1.28433e+07	5741.83	5.06656e-05
1	17	500-599	2	650.71	1.23111e+07	5864.61	5.28555e-05
1	17	500-599	2	666.844	1.28433e+07	5884.19	5.19217e-05
1	17	500-599	2	672.222	1.28433e+07	5931.65	5.23405e-05
1	17	500-599	2	677.6	1.28433e+07	5979.1	5.27592e-05
1	17	500-599	2	666.844	1.23111e+07	6010.02	5.41661e-05
1	17	500-599	2	682.978	1.28433e+07	6026.56	5.3178e-05
1	17	500-599	2	677.599	1.23111e+07	6106.95	5.50397e-05
1	17	500-599	2	688.355	1.23111e+07	6203.89	5.59133e-05
1	17	500-599	2	709.866	1.28433e+07	6263.81	5.52715e-05
1	17	500-599	2	699.11	1.23111e+07	6300.82	5.67869e-05
1	17	500-599	2	704.488	1.23111e+07	6349.29	5.72238e-05
1	17	500-599	2	720.622	1.28433e+07	6358.72	5.6109e-05
1	17	500-599	2	709.866	1.23111e+07	6397.76	5.76606e-05
1	17	500-599	2	726	1.28433e+07	6406.18	5.65277e-05
1	17	500-599	2	726	1.28433e+07	6406.18	5.65277e-05
1	17	500-599	2	725.999	1.23111e+07	6543.16	5.89711e-05
1	17	500-599	2	731.377	1.23111e+07	6591.63	5.94079e-05
1	17	500-599	2	736.755	1.23111e+07	6640.1	5.98448e-05
1	17	500-599	2	752.889	1.28433e+07	6643.45	5.86214e-05
1	17	500-599	2	785.155	1.23111e+07	7076.31	6.37762e-05
1	17	500-599	2	806.666	1.28433e+07	7117.97	6.28086e-05
1	17	500-599	2	790.532	1.23111e+07	7124.77	6.42129e-05
1	17	500-599	2	795.91	1.23111e+07	7173.24	6.46498e-05
1	17	500-599	2	833.555	1.28433e+07	7355.24	6.49022e-05
1	17	500-599	2	817.421	1.23111e+07	7367.11	6.63971e-05
1	17	500-599	2	822.799	1.23111e+07	7415.58	6.68339e-05
1	17	500-599	2	849.689	1.28433e+07	7497.6	6.61584e-05
1	17	500-599	2	833.555	1.23111e+07	7512.52	6.77076e-05
1	17	500-599	2	838.932	1.23111e+07	7560.98	6.81443e-05
1	17	500-599	2	865.822	1.28433e+07	7639.96	6.74146e-05
1	17	500-599	2	849.688	1.23111e+07	7657.92	6.9018e-05
1	17	500-599	2	919.599	1.23111e+07	8288	7.46967e-05
1	17	500-599	2	962.621	1.23111e+07	8675.75	7.81913e-05
1	17	500-599	2	1005.64	1.28433e+07	8873.74	7.83014e-05
1	17	500-599	2	1080.93	1.23111e+07	9742.04	8.78014e-05
1	17	500-599	2	1123.95	1.28433e+07	9917.71	8.75133e-05
1	17	500-599	2	1247.64	1.23111e+07	11244.5	0.000101343
1	17	500-599	2	1398.22	1.28433e+07	12337.8	0.000108868
1	17	500-599	2	1446.62	1.23111e+07	13037.8	0.000117505
1	17	500-599	2	1457.38	1.23111e+07	13134.8	0.000118379
1	17	500-599	2	1484.27	1.23111e+07	13377.1	0.000120563
1	17	500-599	2	1650.98	1.23111e+07	14879.6	0.000134105
1	17	500-599	2	1710.13	1.28433e+07	15090.1	0.000133154
1	17	500-599	2	1747.78	1.23111e+07	15752.1	0.000141967
1	17	500-599	2	2226.4	1.28433e+07	19645.6	0.000173352
1	17	500-599	2	2549.07	1.28433e+07	22492.8	0.000198475
1	17	500-599	2	2995.42	1.28433e+07	26431.4	0.000233229
1	17	500-599	2	3140.62	1.23111e+07	28305.2	0.000255104
1	17	500-599	2	4017.2	1.28433e+07	35447.5	0.000312787
1	17	500-599	2	4850.75	1.23111e+07	43718	0.000394014
1	17	500-599	2	5974.7	1.23111e+07	53847.8	0.00048531
1	17	500-599	2	6668.44	1.23111e+07	60100.1	0.00054166
1	17	500-599	2	9314.31	1.28433e+07	82188.9	0.00072523
1	17	500-599	2	9749.9	1.23111e+07	87872.2	0.00079196
1	17	500-599	2	10545.8	1.28433e+07	93055.7	0.000821117
1	17	500-599	2	11390.1	1.28433e+07	100506	0.000886857
1	17	500-599	2	11798.8	1.23111e+07	106338	0.000958389
1	17	500-599	2	12589.4	1.28433e+07	111088	0.000980233
1	17	500-599	2	15939.7	1.28433e+07	140651	0.0012411
1	17	500-599	2	19897.8	1.28433e+07	175577	0.00154928
1	17	500-599	2	24979.8	1.28433e+07	220420	0.00194497
1	17	500-599	2	26329.6	1.23111e+07	237299	0.00213868
1	17	500-599	2	29002.3	1.23111e+07	261387	0.00235579
1	17	500-599	2	33729.4	1.23111e+07	303990	0.00273975
1	17	500-599	2	34611.4	1.28433e+07	305409	0.00269491
1	17	500-599	2	45888.5	1.23111e+07	413576	0.00372741
1	17	500-599	2	62903.8	1.28433e+07	555060	0.00489781
1	17	600-699	1	1204.62	1.15872e+07	11190.8	0.000103961
1	17	600-699	1	1457.38	1.15872e+07	13538.9	0.000125774
1	17	600-699	1	1720.89	1.15872e+07	15986.9	0.000148516
1	17	600-699	1	2129.6	1.15872e+07	19783.7	0.000183789
1	17	600-699	1	3673.02	1.15872e+07	34121.9	0.000316989
1	17	600-699	1	5479.95	1.15872e+07	50908.1	0.000472931
1	17	600-699	1	5845.64	1.12691e+07	55066.5	0.000518732
1	17	600-699	1	9561.68	1.15872e+07	88826.9	0.000825192
1	17	600-699	1	11078.2	1.12691e+07	104358	0.000983062
1	17	600-699	1	12342	1.12691e+07	116263	0.00109521
1	17	600-699	1	21683.2	1.15872e+07	201434	0.0018713
1	17	600-699	1	23409.5	1.15872e+07	217471	0.00202028
1	17	600-699	1	23414.8	1.15872e+07	217521	0.00202075
1	17	600-699	1	27254.6	1.15872e+07	253192	0.00235212
1	17	600-699	1	27668.7	1.15872e+07	257039	0.00238786
1	17	600-699	1	28373.1	1.15872e+07	263583	0.00244866
1	17	600-699	1	35052.3	1.12691e+07	330196	0.00311048
1	17	600-699	1	40193.5	1.12691e+07	378627	0.0035667
1	17	600-699	1	70260.6	1.12691e+07	661862	0.00623481
1	17	600-699	2	661.466	1.15872e+07	6144.94	5.70858e-05
1	17	600-699	2	661.466	1.15872e+07	6144.94	5.70858e-05
1	17	600-699	2	661.466	1.12691e+07	6231.08	5.86974e-05
1	17	600-699	2	677.599	1.12691e+07	6383.05	6.0129e-05
1	17	600-699	2	688.355	1.15872e+07	6394.74	5.94064e-05
1	17	600-699	2	682.977	1.12691e+07	6433.71	6.06062e-05
1	17	600-699	2	693.733	1.15872e+07	6444.7	5.98705e-05
1	17	600-699	2	688.355	1.12691e+07	6484.38	6.10835e-05
1	17	600-699	2	709.866	1.15872e+07	6594.57	6.12628e-05
1	17	600-699	2	715.244	1.12691e+07	6737.67	6.34696e-05
1	17	600-699	2	726	1.15872e+07	6744.46	6.26552e-05
1	17	600-699	2	736.755	1.15872e+07	6844.37	6.35834e-05
1	17	600-699	2	763.643	1.12691e+07	7193.6	6.77644e-05
1	17	600-699	2	774.399	1.12691e+07	7294.92	6.87189e-05
1	17	600-699	2	790.533	1.15872e+07	7343.96	6.82245e-05
1	17	600-699	2	806.666	1.15872e+07	7493.83	6.96168e-05
1	17	600-699	2	828.177	1.15872e+07	7693.67	7.14733e-05
1	17	600-699	2	817.421	1.12691e+07	7700.19	7.25366e-05
1	17	600-699	2	833.555	1.15872e+07	7743.63	7.19374e-05
1	17	600-699	2	822.799	1.12691e+07	7750.85	7.30138e-05
1	17	600-699	2	860.444	1.15872e+07	7993.43	7.4258e-05
1	17	600-699	2	881.955	1.15872e+07	8193.26	7.61144e-05
1	17	600-699	2	898.088	1.12691e+07	8460.08	7.96948e-05
1	17	600-699	2	930.355	1.15872e+07	8642.89	8.02915e-05
1	17	600-699	2	973.377	1.15872e+07	9042.56	8.40043e-05
1	17	600-699	2	1000.26	1.12691e+07	9422.6	8.87619e-05
1	17	600-699	2	1037.91	1.12691e+07	9777.22	9.21024e-05
1	17	600-699	2	1204.62	1.12691e+07	11347.7	0.000106896
1	17	600-699	2	1236.89	1.15872e+07	11490.5	0.000106746
1	17	600-699	2	1269.15	1.15872e+07	11790.3	0.000109531
1	17	600-699	2	1274.53	1.15872e+07	11840.3	0.000109995
1	17	600-699	2	1269.15	1.12691e+07	11955.6	0.000112623
1	17	600-699	2	1317.55	1.12691e+07	12411.5	0.000116918
1	17	600-699	2	1360.58	1.15872e+07	12639.6	0.00011742
1	17	600-699	2	1387.47	1.15872e+07	12889.4	0.000119741
1	17	600-699	2	1376.71	1.12691e+07	12968.7	0.000122167
1	17	600-699	2	1392.84	1.12691e+07	13120.7	0.000123599
1	17	600-699	2	1747.78	1.12691e+07	16464.2	0.000155095
1	17	600-699	2	1876.84	1.12691e+07	17680	0.000166548
1	17	600-699	2	1903.73	1.15872e+07	17685.5	0.000164296
1	17	600-699	2	2005.91	1.15872e+07	18634.7	0.000173114
1	17	600-699	2	2398.49	1.12691e+07	22594	0.000212838
1	17	600-699	2	2570.58	1.15872e+07	23880.4	0.000221846
1	17	600-699	2	2672.76	1.15872e+07	24829.6	0.000230664
1	17	600-699	2	3866.62	1.12691e+07	36423.9	0.000343117
1	17	600-699	2	8012.88	1.12691e+07	75482.1	0.00071105
1	17	600-699	2	10024.2	1.12691e+07	94428.7	0.000889528
1	17	600-699	2	11831.1	1.12691e+07	111450	0.00104987
1	17	600-699	2	12180.7	1.15872e+07	113157	0.00105121
1	17	600-699	2	12110.7	1.12691e+07	114084	0.00107469
1	17	600-699	2	15966.6	1.15872e+07	148328	0.00137795
1	17	600-699	2	22043.5	1.12691e+07	207652	0.0019561
1	17	600-699	2	22463	1.12691e+07	211603	0.00199333
1	17	600-699	2	22882.4	1.15872e+07	212575	0.0019748
1	17	600-699	2	24038.6	1.12691e+07	226446	0.00213315
1	17	600-699	2	26464	1.15872e+07	245848	0.0022839
1	17	600-699	2	46840.4	1.15872e+07	435142	0.00404242
1	17	600-699	2	59322.2	1.15872e+07	551097	0.00511963
1	17	700-750	1	672.221	4.70577e+06	9799.33	0.00014285
1	17	700-750	1	4372.13	5.01291e+06	61751.5	0.000872173
1	17	700-750	1	6071.5	5.01291e+06	85753.4	0.00121117
1	17	700-750	1	6749.1	4.70577e+06	98385.4	0.00143422
1	17	700-750	1	6770.61	4.70577e+06	98699	0.00143879
1	17	700-750	1	11788.1	4.70577e+06	171841	0.00250502
1	17	700-750	1	11836.5	4.70577e+06	172547	0.00251531
1	17	700-750	1	14702.8	5.01291e+06	207661	0.00293299
1	17	700-750	1	17273.4	4.70577e+06	251804	0.00367068
1	17	700-750	1	24888.3	5.01291e+06	351520	0.00496484
1	17	700-750	1	34880.2	5.01291e+06	492645	0.00695807
1	17	700-750	2	650.71	4.70577e+06	9485.76	0.000138279
1	17	700-750	2	688.355	5.01291e+06	9722.26	0.000137316
1	17	700-750	2	688.355	5.01291e+06	9722.26	0.000137316
1	17	700-750	2	704.488	5.01291e+06	9950.12	0.000140535
1	17	700-750	2	688.355	4.70577e+06	10034.5	0.000146279
1	17	700-750	2	715.244	5.01291e+06	10102	0.00014268
1	17	700-750	2	736.755	5.01291e+06	10405.9	0.000146971
1	17	700-750	2	752.888	5.01291e+06	10633.7	0.00015019
1	17	700-750	2	769.021	4.70577e+06	11210.4	0.000163421
1	17	700-750	2	795.91	4.70577e+06	11602.4	0.000169135
1	17	700-750	2	822.799	5.01291e+06	11621.1	0.000164136
1	17	700-750	2	833.555	5.01291e+06	11773.1	0.000166282
1	17	700-750	2	984.132	4.70577e+06	14346.2	0.000209133
1	17	700-750	2	1150.84	5.01291e+06	16254.4	0.000229576
1	17	700-750	2	1435.87	5.01291e+06	20280	0.000286433
1	17	700-750	2	1597.2	4.70577e+06	23283.2	0.000339412
1	17	700-750	2	2194.13	4.70577e+06	31985.1	0.000466264
1	17	700-750	2	2769.55	5.01291e+06	39116.9	0.000552484
1	17	700-750	2	7303.01	4.70577e+06	106460	0.00155193
1	17	700-750	2	8432.34	5.01291e+06	119098	0.00168212
1	17	700-750	2	8625.94	4.70577e+06	125745	0.00183306
1	17	700-750	2	10551.2	5.01291e+06	149024	0.0021048
1	17	700-750	2	12288.2	5.01291e+06	173558	0.00245131
1	17	700-750	2	11960.2	4.70577e+06	174350	0.00254159
1	17	700-750	2	12621.6	5.01291e+06	178267	0.00251782
1	17	700-750	2	14428.6	4.70577e+06	210333	0.00306614
1	17	700-750	2	16133.3	4.70577e+06	235184	0.00342841
1	17	700-750	2	26490.9	4.70577e+06	386172	0.00562945
1	19	400-499	1	656.088	7.01591e+06	7832.85	9.35143e-05
1	19	400-499	1	1037.91	1.6821e+07	8002.64	6.17031e-05
1	19	400-499	1	1226.13	1.6821e+07	9453.9	7.28928e-05
1	19	400-499	1	924.977	7.01591e+06	11043	0.00013184
1	19	400-499	1	924.977	7.01591e+06	11043	0.00013184
1	19	400-499	1	1925.24	1.6821e+07	14844.3	0.000114454
1	19	400-499	1	3839.73	1.6821e+07	29605.6	0.000228269
1	19	400-499	1	7717.1	1.6821e+07	59501.5	0.000458777
1	19	400-499	1	8448.48	1.6821e+07	65140.7	0.000502257
1	19	400-499	1	9679.99	1.6821e+07	74636	0.000575469
1	19	400-499	1	14503.8	1.6821e+07	111830	0.000862245
1	19	400-499	1	9486.39	7.01591e+06	113255	0.00135212
1	19	400-499	1	9679.99	7.01591e+06	115567	0.00137972
1	19	400-499	1	25237.9	1.6821e+07	194593	0.00150038
1	19	400-499	1	29217.4	1.6821e+07	225276	0.00173696
1	19	400-499	1	19559	7.01591e+06	233509	0.0027878
1	19	400-499	1	36794.7	1.6821e+07	283700	0.00218742
1	19	400-499	1	38875.9	1.6821e+07	299747	0.00231115
1	19	400-499	1	31987	7.01591e+06	381884	0.0045592
1	19	400-499	1	46797.4	7.01591e+06	558701	0.00667017
1	19	400-499	1	64501	7.01591e+06	770059	0.00919353
1	19	400-499	1	296546	1.6821e+07	2.28647e+06	0.0176295
1	19	400-499	2	650.71	3.28973e+07	3587.63	1.978e-05
1	19	400-499	2	650.71	3.28973e+07	3587.63	1.978e-05
1	19	400-499	2	650.71	3.28973e+07	3587.63	1.978e-05
1	19	400-499	2	656.088	3.28973e+07	3617.28	1.99435e-05
1	19	400-499	2	656.088	3.28973e+07	3617.28	1.99435e-05
1	19	400-499	2	656.088	3.28973e+07	3617.28	1.99435e-05
1	19	400-499	2	656.088	3.28973e+07	3617.28	1.99435e-05
1	19	400-499	2	661.466	3.28973e+07	3646.93	2.0107e-05
1	19	400-499	2	666.844	3.28973e+07	3676.58	2.02705e-05
1	19	400-499	2	666.844	3.28973e+07	3676.58	2.02705e-05
1	19	400-499	2	672.221	3.28973e+07	3706.22	2.04339e-05
1	19	400-499	2	699.11	3.28973e+07	3854.47	2.12513e-05
1	19	400-499	2	699.11	3.28973e+07	3854.47	2.12513e-05
1	19	400-499	2	715.244	3.28973e+07	3943.43	2.17417e-05
1	19	400-499	2	720.621	3.28973e+07	3973.07	2.19052e-05
1	19	400-499	2	725.999	3.28973e+07	4002.72	2.20686e-05
1	19	400-499	2	752.888	3.28973e+07	4150.97	2.2886e-05
1	19	400-499	2	752.888	3.28973e+07	4150.97	2.2886e-05
1	19	400-499	2	763.643	3.28973e+07	4210.27	2.32129e-05
1	19	400-499	2	774.399	3.28973e+07	4269.57	2.35399e-05
1	19	400-499	2	774.399	3.28973e+07	4269.57	2.35399e-05
1	19	400-499	2	779.777	3.28973e+07	4299.22	2.37034e-05
1	19	400-499	2	795.91	3.28973e+07	4388.17	2.41938e-05
1	19	400-499	2	817.421	3.28973e+07	4506.77	2.48476e-05
1	19	400-499	2	833.555	3.28973e+07	4595.72	2.53381e-05
1	19	400-499	2	855.066	3.28973e+07	4714.32	2.5992e-05
1	19	400-499	2	892.71	3.28973e+07	4921.87	2.71362e-05
1	19	400-499	2	650.71	1.6821e+07	5017.2	3.86843e-05
1	19	400-499	2	914.221	3.28973e+07	5040.47	2.77901e-05
1	19	400-499	2	656.088	1.6821e+07	5058.66	3.9004e-05
1	19	400-499	2	661.466	1.6821e+07	5100.13	3.93237e-05
1	19	400-499	2	677.599	1.6821e+07	5224.52	4.02828e-05
1	19	400-499	2	951.865	3.28973e+07	5248.01	2.89344e-05
1	19	400-499	2	951.865	3.28973e+07	5248.01	2.89344e-05
1	19	400-499	2	957.243	3.28973e+07	5277.67	2.90979e-05
1	19	400-499	2	957.243	3.28973e+07	5277.67	2.90979e-05
1	19	400-499	2	693.732	1.6821e+07	5348.91	4.12419e-05
1	19	400-499	2	699.11	1.6821e+07	5390.38	4.15616e-05
1	19	400-499	2	699.11	1.6821e+07	5390.38	4.15616e-05
1	19	400-499	2	709.866	1.6821e+07	5473.31	4.22011e-05
1	19	400-499	2	709.866	1.6821e+07	5473.31	4.22011e-05
1	19	400-499	2	994.888	3.28973e+07	5485.22	3.02422e-05
1	19	400-499	2	715.244	1.6821e+07	5514.78	4.25208e-05
1	19	400-499	2	1032.53	3.28973e+07	5692.76	3.13865e-05
1	19	400-499	2	752.888	1.6821e+07	5805.02	4.47587e-05
1	19	400-499	2	769.021	1.6821e+07	5929.41	4.57178e-05
1	19	400-499	2	1091.69	3.28973e+07	6018.91	3.31847e-05
1	19	400-499	2	1097.07	3.28973e+07	6048.56	3.33481e-05
1	19	400-499	2	785.155	1.6821e+07	6053.81	4.6677e-05
1	19	400-499	2	1102.44	3.28973e+07	6078.21	3.35116e-05
1	19	400-499	2	790.532	1.6821e+07	6095.27	4.69966e-05
1	19	400-499	2	790.532	1.6821e+07	6095.27	4.69966e-05
1	19	400-499	2	790.532	1.6821e+07	6095.27	4.69966e-05
1	19	400-499	2	806.666	1.6821e+07	6219.67	4.79558e-05
1	19	400-499	2	812.043	1.6821e+07	6261.13	4.82754e-05
1	19	400-499	2	844.31	1.6821e+07	6509.92	5.01937e-05
1	19	400-499	2	844.31	1.6821e+07	6509.92	5.01937e-05
1	19	400-499	2	844.31	1.6821e+07	6509.92	5.01937e-05
1	19	400-499	2	1183.11	3.28973e+07	6522.96	3.59637e-05
1	19	400-499	2	849.688	1.6821e+07	6551.38	5.05134e-05
1	19	400-499	2	849.688	1.6821e+07	6551.38	5.05134e-05
1	19	400-499	2	855.066	1.6821e+07	6592.85	5.08331e-05
1	19	400-499	2	860.443	1.6821e+07	6634.31	5.11528e-05
1	19	400-499	2	881.954	1.6821e+07	6800.17	5.24316e-05
1	19	400-499	2	1269.15	3.28973e+07	6997.36	3.85792e-05
1	19	400-499	2	914.221	1.6821e+07	7048.96	5.43499e-05
1	19	400-499	2	935.732	1.6821e+07	7214.81	5.56287e-05
1	19	400-499	2	941.11	1.6821e+07	7256.28	5.59484e-05
1	19	400-499	2	941.11	1.6821e+07	7256.28	5.59484e-05
1	19	400-499	2	994.888	1.6821e+07	7670.93	5.91455e-05
1	19	400-499	2	1000.26	1.6821e+07	7712.38	5.94651e-05
1	19	400-499	2	1408.98	3.28973e+07	7768.25	4.28295e-05
1	19	400-499	2	1419.73	3.28973e+07	7827.55	4.31564e-05
1	19	400-499	2	677.599	7.0875e+06	8048.71	9.56047e-05
1	19	400-499	2	1102.44	1.6821e+07	8500.21	6.55395e-05
1	19	400-499	2	1102.44	1.6821e+07	8500.21	6.55395e-05
1	19	400-499	2	1554.18	3.28973e+07	8568.8	4.72432e-05
1	19	400-499	2	1129.33	1.6821e+07	8707.54	6.71381e-05
1	19	400-499	2	1129.33	1.6821e+07	8707.54	6.71381e-05
1	19	400-499	2	1613.33	3.28973e+07	8894.94	4.90414e-05
1	19	400-499	2	1188.49	1.6821e+07	9163.64	7.06548e-05
1	19	400-499	2	1672.49	3.28973e+07	9221.09	5.08396e-05
1	19	400-499	2	785.155	7.0875e+06	9326.29	0.00011078
1	19	400-499	2	812.043	7.0875e+06	9645.67	0.000114574
1	19	400-499	2	1274.53	1.6821e+07	9827.08	7.57701e-05
1	19	400-499	2	1328.31	1.6821e+07	10241.7	7.89671e-05
1	19	400-499	2	1876.84	3.28973e+07	10347.8	5.70515e-05
1	19	400-499	2	1349.82	1.6821e+07	10407.6	8.0246e-05
1	19	400-499	2	1349.82	1.6821e+07	10407.6	8.0246e-05
1	19	400-499	2	1360.58	1.6821e+07	10490.5	8.08854e-05
1	19	400-499	2	1946.75	3.28973e+07	10733.2	5.91766e-05
1	19	400-499	2	1403.6	1.6821e+07	10822.2	8.3443e-05
1	19	400-499	2	1425.11	1.6821e+07	10988.1	8.47218e-05
1	19	400-499	2	1441.24	1.6821e+07	11112.5	8.5681e-05
1	19	400-499	2	935.732	7.0875e+06	11114.9	0.000132026
1	19	400-499	2	941.11	7.0875e+06	11178.8	0.000132784
1	19	400-499	2	962.621	7.0875e+06	11434.3	0.000135819
1	19	400-499	2	1489.64	1.6821e+07	11485.7	8.85583e-05
1	19	400-499	2	1570.31	1.6821e+07	12107.6	9.33539e-05
1	19	400-499	2	1586.44	1.6821e+07	12232	9.4313e-05
1	19	400-499	2	1613.33	1.6821e+07	12439.3	9.59115e-05
1	19	400-499	2	1688.62	1.6821e+07	13019.8	0.000100387
1	19	400-499	2	2382.35	3.28973e+07	13134.9	7.24178e-05
1	19	400-499	2	1844.58	1.6821e+07	14222.3	0.000109659
1	19	400-499	2	1925.24	1.6821e+07	14844.3	0.000114454
1	19	400-499	2	2140.35	1.6821e+07	16502.9	0.000127243
1	19	400-499	2	3016.93	3.28973e+07	16633.5	9.17074e-05
1	19	400-499	2	2479.15	1.6821e+07	19115.1	0.000147384
1	19	400-499	2	2640.49	1.6821e+07	20359	0.000156975
1	19	400-499	2	3941.91	3.28973e+07	21733.3	0.000119824
1	19	400-499	2	4243.06	3.28973e+07	23393.7	0.000128979
1	19	400-499	2	4452.79	3.28973e+07	24550	0.000135354
1	19	400-499	2	2124.22	7.0875e+06	25232.1	0.000299713
1	19	400-499	2	5006.7	3.28973e+07	27604	0.000152192
1	19	400-499	2	5329.37	3.28973e+07	29383	0.000162
1	19	400-499	2	5248.7	1.6821e+07	40469.3	0.000312032
1	19	400-499	2	6426.44	1.6821e+07	49550	0.000382048
1	19	400-499	2	9034.66	1.6821e+07	69660.3	0.000537105
1	19	400-499	2	17843.4	3.28973e+07	98378.1	0.000542398
1	19	400-499	2	19472.9	3.28973e+07	107362	0.00059193
1	19	400-499	2	29749.8	3.28973e+07	164023	0.000904323
1	19	400-499	2	30513.5	3.28973e+07	168233	0.000927536
1	19	400-499	2	33750.9	3.28973e+07	186082	0.00102595
1	19	400-499	2	34245.6	3.28973e+07	188810	0.00104099
1	19	400-499	2	34675.9	3.28973e+07	191182	0.00105406
1	19	400-499	2	37891.8	3.28973e+07	208913	0.00115182
1	19	400-499	2	28593.6	1.6821e+07	220466	0.00169987
1	19	400-499	2	55310.4	3.28973e+07	304948	0.0016813
1	19	400-499	2	66108.9	3.28973e+07	364485	0.00200955
1	19	400-499	2	32298.9	7.0875e+06	383655	0.00455716
1	19	400-499	2	56719.4	1.6821e+07	437326	0.00337193
1	19	400-499	2	84882.7	3.28973e+07	467993	0.00258023
1	19	400-499	2	86404.6	3.28973e+07	476384	0.00262649
1	19	400-499	2	69335.6	1.6821e+07	534601	0.00412196
1	19	400-499	2	49717.5	7.0875e+06	590558	0.00701481
1	19	400-499	2	79709.3	1.6821e+07	614586	0.00473867
1	19	400-499	2	66894.1	7.0875e+06	794586	0.00943831
1	19	500-599	1	661.466	1.62276e+07	5192.54	4.07618e-05
1	19	500-599	1	661.466	1.219e+07	5991.08	5.42629e-05
1	19	500-599	1	715.244	1.219e+07	6478.17	5.86746e-05
1	19	500-599	1	688.355	9.90749e+06	6915.61	6.94783e-05
1	19	500-599	1	774.4	1.219e+07	7013.96	6.35274e-05
1	19	500-599	1	973.377	1.219e+07	8816.15	7.98504e-05
1	19	500-599	1	1516.53	1.62276e+07	11904.9	9.34539e-05
1	19	500-599	1	1806.93	1.62276e+07	14184.5	0.000111349
1	19	500-599	1	2183.38	1.62276e+07	17139.6	0.000134547
1	19	500-599	1	2484.53	1.62276e+07	19503.7	0.000153105
1	19	500-599	1	2366.22	1.219e+07	21431.5	0.000194111
1	19	500-599	1	2457.64	9.90749e+06	24690.9	0.000248059
1	19	500-599	1	3328.84	1.219e+07	30150.3	0.000273079
1	19	500-599	1	3172.89	9.90749e+06	31876.7	0.000320252
1	19	500-599	1	3630	1.219e+07	32877.9	0.000297785
1	19	500-599	1	5092.75	1.62276e+07	39978.4	0.000313833
1	19	500-599	1	7001.86	1.62276e+07	54965	0.000431478
1	19	500-599	1	7028.75	1.62276e+07	55176.1	0.000433135
1	19	500-599	1	6119.91	9.90749e+06	61484.2	0.000617706
1	19	500-599	1	8405.46	1.62276e+07	65983.4	0.000517973
1	19	500-599	1	7555.77	1.219e+07	68434.8	0.000619833
1	19	500-599	1	8109.69	1.219e+07	73451.7	0.000665273
1	19	500-599	1	13901.6	1.62276e+07	109128	0.00085666
1	19	500-599	1	12207.6	1.219e+07	110567	0.00100144
1	19	500-599	1	16251.6	1.62276e+07	127576	0.00100148
1	19	500-599	1	15455.7	1.219e+07	139987	0.0012679
1	19	500-599	1	18876	1.62276e+07	148178	0.0011632
1	19	500-599	1	18682.4	1.219e+07	169212	0.0015326
1	19	500-599	1	17262.7	9.90749e+06	173431	0.00174239
1	19	500-599	1	21753.1	1.219e+07	197024	0.0017845
1	19	500-599	1	22409.2	1.219e+07	202966	0.00183832
1	19	500-599	1	27313.7	1.62276e+07	214414	0.00168316
1	19	500-599	1	21704.7	9.90749e+06	218058	0.00219074
1	19	500-599	1	24641	1.219e+07	223180	0.00202141
1	19	500-599	1	29889.7	1.62276e+07	234636	0.0018419
1	19	500-599	1	32546.3	1.62276e+07	255490	0.00200561
1	19	500-599	1	33503.5	1.62276e+07	263005	0.0020646
1	19	500-599	1	31083.5	1.219e+07	281532	0.00254992
1	19	500-599	1	39747.1	1.62276e+07	312017	0.00244935
1	19	500-599	1	32885.1	9.90749e+06	330383	0.00331922
1	19	500-599	1	34702.8	9.90749e+06	348644	0.00350268
1	19	500-599	1	49158.2	9.90749e+06	493872	0.00496173
1	19	500-599	1	67039.4	1.62276e+07	526263	0.00413119
1	19	500-599	1	60623.7	1.219e+07	549086	0.00497322
1	19	500-599	2	672.222	1.62276e+07	5276.98	4.14246e-05
1	19	500-599	2	656.089	1.38523e+07	5574.45	4.73632e-05
1	19	500-599	2	672.222	1.38523e+07	5711.52	4.85279e-05
1	19	500-599	2	688.355	1.38523e+07	5848.6	4.96925e-05
1	19	500-599	2	747.511	1.62276e+07	5868	4.60641e-05
1	19	500-599	2	693.733	1.38523e+07	5894.29	5.00807e-05
1	19	500-599	2	693.733	1.38523e+07	5894.29	5.00807e-05
1	19	500-599	2	693.733	1.38523e+07	5894.29	5.00807e-05
1	19	500-599	2	720.622	1.38523e+07	6122.75	5.20219e-05
1	19	500-599	2	795.911	1.62276e+07	6247.95	4.90467e-05
1	19	500-599	2	742.133	1.38523e+07	6305.52	5.35748e-05
1	19	500-599	2	747.511	1.38523e+07	6351.22	5.3963e-05
1	19	500-599	2	769.022	1.38523e+07	6533.98	5.55159e-05
1	19	500-599	2	833.555	1.62276e+07	6543.45	5.13665e-05
1	19	500-599	2	779.777	1.38523e+07	6625.36	5.62923e-05
1	19	500-599	2	855.066	1.62276e+07	6712.32	5.2692e-05
1	19	500-599	2	855.066	1.62276e+07	6712.32	5.2692e-05
1	19	500-599	2	817.422	1.38523e+07	6945.21	5.90099e-05
1	19	500-599	2	817.422	1.38523e+07	6945.21	5.90099e-05
1	19	500-599	2	898.089	1.38523e+07	7630.6	6.48333e-05
1	19	500-599	2	898.089	1.38523e+07	7630.6	6.48333e-05
1	19	500-599	2	763.644	9.90749e+06	7672.01	7.70775e-05
1	19	500-599	2	795.911	9.90749e+06	7996.18	8.03343e-05
1	19	500-599	2	951.866	1.38523e+07	8087.51	6.87154e-05
1	19	500-599	2	1054.04	1.62276e+07	8274.3	6.49537e-05
1	19	500-599	2	989.511	1.38523e+07	8407.36	7.1433e-05
1	19	500-599	2	1048.67	1.38523e+07	8909.97	7.57034e-05
1	19	500-599	2	1086.31	1.38523e+07	9229.82	7.8421e-05
1	19	500-599	2	1129.33	1.38523e+07	9595.36	8.15268e-05
1	19	500-599	2	1274.53	1.38523e+07	10829	9.20088e-05
1	19	500-599	2	1452	1.38523e+07	12336.9	0.00010482
1	19	500-599	2	1629.47	1.38523e+07	13844.7	0.000117632
1	19	500-599	2	1909.11	1.62276e+07	14986.6	0.000117646
1	19	500-599	2	1898.36	1.38523e+07	16129.3	0.000137043
1	19	500-599	2	1941.38	1.38523e+07	16494.9	0.000140148
1	19	500-599	2	1989.78	1.38523e+07	16906.1	0.000143642
1	19	500-599	2	2022.04	1.38523e+07	17180.3	0.000145972
1	19	500-599	2	2645.87	9.90749e+06	26581.9	0.000267057
1	19	500-599	2	3242.8	1.38523e+07	27552.4	0.000234098
1	19	500-599	2	3828.98	1.38523e+07	32532.8	0.000276415
1	19	500-599	2	4318.35	1.38523e+07	36690.8	0.000311743
1	19	500-599	2	5732.71	1.38523e+07	48707.9	0.000413846
1	19	500-599	2	5899.42	1.38523e+07	50124.3	0.000425881
1	19	500-599	2	6464.09	1.62276e+07	50743.4	0.000398339
1	19	500-599	2	8717.38	1.62276e+07	68431.9	0.000537194
1	19	500-599	2	10545.8	1.38523e+07	89602.4	0.000761305
1	19	500-599	2	13987.6	1.38523e+07	118845	0.00100977
1	19	500-599	2	17364.8	1.38523e+07	147540	0.00125357
1	19	500-599	2	17628.3	1.38523e+07	149779	0.00127259
1	19	500-599	2	16563.5	9.90749e+06	166407	0.00167182
1	19	500-599	2	23436.3	1.62276e+07	183977	0.00144423
1	19	500-599	2	22172.6	1.38523e+07	188389	0.00160064
1	19	500-599	2	23581.5	1.38523e+07	200360	0.00170236
1	19	500-599	2	36697.9	1.62276e+07	288081	0.00226145
1	19	500-599	2	34159.6	1.38523e+07	290237	0.00246599
1	19	500-599	2	38972.7	1.62276e+07	305938	0.00240163
1	19	500-599	2	37488.5	1.38523e+07	318520	0.0027063
1	19	500-599	2	49265.8	1.62276e+07	386739	0.00303592
1	19	500-599	2	49964.9	1.38523e+07	424526	0.00360698
1	19	500-599	2	63855.7	1.62276e+07	501271	0.003935
1	19	500-599	2	55891.2	9.90749e+06	561516	0.00564131
1	19	500-599	2	101936	9.90749e+06	1.02411e+06	0.0102888
1	19	600-699	1	656.088	7.26014e+06	7699.98	9.03685e-05
1	19	600-699	1	666.844	7.26014e+06	7826.21	9.185e-05
1	19	600-699	1	677.599	7.26014e+06	7952.44	9.33313e-05
1	19	600-699	1	682.977	7.26014e+06	8015.55	9.40721e-05
1	19	600-699	1	693.732	7.26014e+06	8141.78	9.55535e-05
1	19	600-699	1	693.732	7.26014e+06	8141.78	9.55535e-05
1	19	600-699	1	957.243	7.81195e+06	10830.4	0.000122536
1	19	600-699	1	1871.46	7.26014e+06	21963.9	0.000257772
1	19	600-699	1	3038.44	1.0855e+07	29163.3	0.000279912
1	19	600-699	1	3662.26	7.81195e+06	41435.2	0.000468803
1	19	600-699	1	4689.42	1.0855e+07	45009.5	0.000432005
1	19	600-699	1	4307.6	7.81195e+06	48736.6	0.000551411
1	19	600-699	1	5323.99	1.0855e+07	51100.2	0.000490465
1	19	600-699	1	6361.9	7.81195e+06	71979.3	0.000814381
1	19	600-699	1	7733.23	1.0855e+07	74224.4	0.000712413
1	19	600-699	1	9421.85	7.26014e+06	110577	0.00129775
1	19	600-699	1	10400.6	7.81195e+06	117674	0.00133137
1	19	600-699	1	13611.1	7.26014e+06	159743	0.00187478
1	19	600-699	1	16257	7.26014e+06	190795	0.00223921
1	19	600-699	1	19596.6	7.81195e+06	221718	0.00250854
1	19	600-699	1	25743.4	1.0855e+07	247088	0.00237157
1	19	600-699	1	29534.7	1.0855e+07	283477	0.00272084
1	19	600-699	1	30126.3	1.0855e+07	289155	0.00277534
1	19	600-699	1	28018.2	7.81195e+06	317001	0.00358658
1	19	600-699	1	34455.4	7.81195e+06	389832	0.0044106
1	19	600-699	1	41064.7	7.81195e+06	464610	0.00525665
1	19	600-699	1	54369.3	1.0855e+07	521842	0.00500869
1	19	600-699	1	61328.1	7.26014e+06	719759	0.00844723
1	19	600-699	1	66238	7.26014e+06	777382	0.00912351
1	19	600-699	2	666.844	1.0855e+07	6400.44	6.1432e-05
1	19	600-699	2	682.977	1.0855e+07	6555.28	6.29182e-05
1	19	600-699	2	758.266	1.0855e+07	7277.91	6.98541e-05
1	19	600-699	2	661.466	7.26014e+06	7763.09	9.11092e-05
1	19	600-699	2	666.844	7.26014e+06	7826.21	9.185e-05
1	19	600-699	2	682.978	7.26014e+06	8015.56	9.40722e-05
1	19	600-699	2	682.978	7.26014e+06	8015.56	9.40722e-05
1	19	600-699	2	736.755	7.81195e+06	8335.73	9.43113e-05
1	19	600-699	2	720.622	7.26014e+06	8457.36	9.92573e-05
1	19	600-699	2	747.511	7.81195e+06	8457.42	9.56882e-05
1	19	600-699	2	726	7.26014e+06	8520.48	9.9998e-05
1	19	600-699	2	785.155	7.26014e+06	9214.73	0.000108146
1	19	600-699	2	812.044	7.26014e+06	9530.31	0.00011185
1	19	600-699	2	817.422	7.26014e+06	9593.43	0.00011259
1	19	600-699	2	817.422	7.26014e+06	9593.43	0.00011259
1	19	600-699	2	1016.4	1.0855e+07	9755.5	9.36343e-05
1	19	600-699	2	887.333	7.26014e+06	10413.9	0.00012222
1	19	600-699	2	887.333	7.26014e+06	10413.9	0.00012222
1	19	600-699	2	908.844	7.26014e+06	10666.4	0.000125183
1	19	600-699	2	935.733	7.26014e+06	10981.9	0.000128886
1	19	600-699	2	935.733	7.26014e+06	10981.9	0.000128886
1	19	600-699	2	1005.64	7.26014e+06	11802.4	0.000138516
1	19	600-699	2	1086.31	7.26014e+06	12749.2	0.000149627
1	19	600-699	2	1123.95	7.26014e+06	13191	0.000154812
1	19	600-699	2	1199.24	7.26014e+06	14074.6	0.000165182
1	19	600-699	2	1473.51	1.0855e+07	14142.9	0.000135745
1	19	600-699	2	1543.42	1.0855e+07	14813.9	0.000142185
1	19	600-699	2	1694	7.81195e+06	19166.1	0.000216847
1	19	600-699	2	1758.53	7.81195e+06	19896.2	0.000225108
1	19	600-699	2	1876.84	7.81195e+06	21234.8	0.000240253
1	19	600-699	2	2688.89	1.0855e+07	25808.2	0.00024771
1	19	600-699	2	2769.55	7.81195e+06	31335	0.000354528
1	19	600-699	2	3613.86	1.0855e+07	34686.2	0.000332922
1	19	600-699	2	3662.26	1.0855e+07	35150.8	0.00033738
1	19	600-699	2	3522.44	7.26014e+06	41340.1	0.000485175
1	19	600-699	2	3796.71	7.26014e+06	44558.9	0.000522952
1	19	600-699	2	6415.68	1.0855e+07	61578.3	0.000591035
1	19	600-699	2	7313.77	7.81195e+06	82748.8	0.000936229
1	19	600-699	2	9728.4	7.26014e+06	114174	0.00133997
1	19	600-699	2	13014.2	1.0855e+07	124912	0.00119891
1	19	600-699	2	15176.1	7.81195e+06	171704	0.00194268
1	19	600-699	2	16940	7.81195e+06	191661	0.00216847
1	19	600-699	2	22780.2	1.0855e+07	218647	0.0020986
1	19	600-699	2	23425.6	1.0855e+07	224841	0.00215805
1	19	600-699	2	21398.2	7.26014e+06	251133	0.00294735
1	19	600-699	2	26464	1.0855e+07	254004	0.00243796
1	19	600-699	2	27216.9	1.0855e+07	261231	0.00250732
1	19	600-699	2	25996.2	7.81195e+06	294123	0.00332774
1	19	600-699	2	34788.8	7.81195e+06	393605	0.00445328
1	19	600-699	2	90959.7	7.26014e+06	1.06752e+06	0.0125286
1	19	700-750	1	838.932	5.49079e+06	11321.6	0.000152789
1	19	700-750	1	1715.51	5.49079e+06	23151.3	0.000312434
1	19	700-750	1	1726.26	5.49079e+06	23296.5	0.000314393
1	19	700-750	1	2199.51	4.36087e+06	33307.3	0.000504374
1	19	700-750	1	2506.04	4.36087e+06	37949.1	0.000574666
1	19	700-750	1	3425.64	4.36087e+06	51874.7	0.000785541
1	19	700-750	1	3823.59	4.10726e+06	59661.7	0.000930935
1	19	700-750	1	9459.5	4.10726e+06	147602	0.00230311
1	19	700-750	1	10115.6	4.36087e+06	153181	0.00231963
1	19	700-750	1	12734.6	4.36087e+06	192840	0.00292019
1	19	700-750	1	17015.3	5.49079e+06	229626	0.00309887
1	19	700-750	1	17934.9	4.36087e+06	271589	0.00411268
1	19	700-750	1	20774.3	5.49079e+06	280356	0.00378349
1	19	700-750	1	21478.8	5.49079e+06	289863	0.00391179
1	19	700-750	1	22769.5	5.49079e+06	307281	0.00414685
1	19	700-750	1	25141.1	4.36087e+06	380713	0.00576516
1	19	700-750	1	40231.1	5.49079e+06	542931	0.00732702
1	19	700-750	1	39134	4.10726e+06	610630	0.00952801
1	19	700-750	2	769.021	5.49079e+06	10378.2	0.000140057
1	19	700-750	2	677.599	4.10726e+06	10573	0.000164976
1	19	700-750	2	849.688	5.49079e+06	11466.8	0.000154748
1	19	700-750	2	849.688	4.36087e+06	12866.9	0.000194844
1	19	700-750	2	887.332	4.36087e+06	13436.9	0.000203476
1	19	700-750	2	865.821	4.10726e+06	13509.9	0.000210802
1	19	700-750	2	1032.53	4.36087e+06	15635.7	0.000236772
1	19	700-750	2	2022.04	5.49079e+06	27288.1	0.000368261
1	19	700-750	2	1866.09	4.36087e+06	28258.3	0.000427917
1	19	700-750	2	2145.73	4.36087e+06	32492.9	0.000492042
1	19	700-750	2	2532.93	5.49079e+06	34182.7	0.000461305
1	19	700-750	2	2828.71	4.10726e+06	44137.9	0.000688708
1	19	700-750	2	6410.3	5.49079e+06	86509	0.00116746
1	19	700-750	2	5904.79	4.36087e+06	89416.6	0.00135404
1	19	700-750	2	6598.52	4.10726e+06	102960	0.00160655
1	19	700-750	2	6620.04	4.10726e+06	103296	0.00161179
1	19	700-750	2	7663.32	5.49079e+06	103419	0.00139567
1	19	700-750	2	6974.97	4.10726e+06	108834	0.0016982
1	19	700-750	2	7394.44	4.36087e+06	111974	0.00169563
1	19	700-750	2	9545.54	5.49079e+06	128820	0.00173846
1	19	700-750	2	10658.7	5.49079e+06	143843	0.0019412
1	19	700-750	2	10013.4	4.10726e+06	156245	0.00243798
1	19	700-750	2	18413.5	5.49079e+06	248496	0.00335352
1	19	700-750	2	16859.3	4.10726e+06	263065	0.00410475
1	19	700-750	2	22990	5.49079e+06	310257	0.00418701
1	19	700-750	2	20801.2	4.36087e+06	314994	0.00476997
1	110	380-479	1	688.355	8824257	7327.8	7.80071e-05
1	110	380-479	1	2339.33	8824257	24903	0.000265102
1	110	380-479	1	5738.08	8824257	61084	0.000650262
1	110	380-479	1	7152.44	3033973	129852	0.00235745
1	110	380-479	1	12438.8	8824257	132416	0.00140961
1	110	380-479	1	9572.43	5.21138e+06	132601	0.00183683
1	110	380-479	1	17633.7	8824257	187717	0.00199832
1	110	380-479	1	14132.8	5.21138e+06	195772	0.00271191
1	110	380-479	1	11621.4	3033973	210985	0.00383041
1	110	380-479	1	11685.9	3033973	212156	0.00385168
1	110	380-479	1	12309.7	3033973	223482	0.00405729
1	110	380-479	1	16724.9	5.21138e+06	231679	0.0032093
1	110	380-479	1	22221	8824257	236550	0.00251817
1	110	380-479	1	27808.5	8824257	296031	0.00315136
1	110	380-479	1	28835.6	8824257	306966	0.00326777
1	110	380-479	1	29513.2	8824257	314179	0.00334455
1	110	380-479	1	19446	3033973	353041	0.00640942
1	110	380-479	1	34181.1	8824257	363871	0.00387354
1	110	380-479	1	62522	5.21138e+06	866077	0.0119972
1	110	380-479	2	661.466	8.82426e+06	7041.55	7.496e-05
1	110	380-479	2	672.221	8.82426e+06	7156.04	7.61788e-05
1	110	380-479	2	688.355	8.82426e+06	7327.8	7.80071e-05
1	110	380-479	2	725.999	8.82426e+06	7728.53	8.22731e-05
1	110	380-479	2	731.377	8.82426e+06	7785.78	8.28826e-05
1	110	380-479	2	769.021	8.82426e+06	8186.52	8.71485e-05
1	110	380-479	2	650.71	5.21138e+06	9013.87	0.000124863
1	110	380-479	2	656.088	5.21138e+06	9088.37	0.000125895
1	110	380-479	2	656.088	5.21138e+06	9088.37	0.000125895
1	110	380-479	2	666.844	5.21138e+06	9237.36	0.000127959
1	110	380-479	2	666.844	5.21138e+06	9237.36	0.000127959
1	110	380-479	2	704.488	5.21138e+06	9758.82	0.000135183
1	110	380-479	2	704.488	5.21138e+06	9758.82	0.000135183
1	110	380-479	2	984.132	8.82426e+06	10476.5	0.000111526
1	110	380-479	2	779.777	5.21138e+06	10801.8	0.00014963
1	110	380-479	2	790.532	5.21138e+06	10950.7	0.000151693
1	110	380-479	2	1091.69	8.82426e+06	11621.4	0.000123714
1	110	380-479	2	844.31	5.21138e+06	11695.7	0.000162013
1	110	380-479	2	855.066	5.21138e+06	11844.7	0.000164077
1	110	380-479	2	682.977	3.03397e+06	12399.4	0.00022511
1	110	380-479	2	898.088	5.21138e+06	12440.6	0.000172332
1	110	380-479	2	914.221	5.21138e+06	12664.1	0.000175428
1	110	380-479	2	967.999	5.21138e+06	13409.1	0.000185747
1	110	380-479	2	989.51	5.21138e+06	13707	0.000189875
1	110	380-479	2	1339.07	8.82426e+06	14254.8	0.000151748
1	110	380-479	2	795.91	3.03397e+06	14449.7	0.000262333
1	110	380-479	2	1059.42	5.21138e+06	14675.5	0.00020329
1	110	380-479	2	828.177	3.03397e+06	15035.5	0.000272968
1	110	380-479	2	1296.04	5.21138e+06	17953.3	0.000248695
1	110	380-479	2	1102.44	3.03397e+06	20014.8	0.000363366
1	110	380-479	2	1242.27	3.03397e+06	22553.2	0.000409452
1	110	380-479	2	1898.35	5.21138e+06	26296.7	0.000364271
1	110	380-479	2	4431.28	8.82426e+06	47172.7	0.000502171
1	110	380-479	2	7577.28	8.82426e+06	80663	0.000858688
[truncated: 8,536 more rows]
[truncated: 2 more columns]
