# Supplementary material for: The influence of estrogen deficiency on the structural and mechanical properties of rat cortical bone
Source: PeerJ. 2021 Jan 13;9:e10213. doi: 10.7717/peerj.10213 (PMC7811283; doi:10.7717/peerj.10213)
Supplement: Supplemental Information 4 [file peerj-09-10213-s004.xlsx]

## Sheet: Lacunae
nOVH=1	sample	area stats/slices	slices	bone type 1=lam	Volume
1	1	1		1	75.289
1	1	1		1	75.289
1	1	1		1	75.289
1	1	1		1	75.289
1	1	1		1	75.289
1	1	1		1	75.289
1	1	1		1	75.289
1	1	1		1	75.289
1	1	1		1	75.289
1	1	1		1	75.289
1	1	1		1	75.289
1	1	1		1	75.289
1	1	2		1	75.289
1	1	2		1	75.289
1	1	2		1	75.289
1	1	2		1	75.289
1	1	2		1	75.289
1	1	2		1	75.289
1	1	2		1	75.289
1	1	2		1	75.289
1	1	2		1	75.289
1	1	2		1	75.289
1	1	2		1	75.289
1	1	2		1	75.289
1	1	2		1	75.289
1	1	3		1	75.289
1	1	3		1	75.289
1	1	3		1	75.289
1	1	3		1	75.289
1	1	3		1	75.289
1	1	4		1	75.289
1	1	5		1	75.289
1	1	5		1	75.289
1	1	5		1	75.289
1	1	5		1	75.289
1	1	5		1	75.289
1	3	1		1	75.289
1	3	1		1	75.289
1	3	1		1	75.289
1	3	1		1	75.289
1	3	1		1	75.289
1	3	1		1	75.289
1	3	1		1	75.289
1	3	1		1	75.289
1	3	2		1	75.289
1	3	2		1	75.289
1	3	2		1	75.289
1	3	2		1	75.289
1	3	2		1	75.289
1	3	2		1	75.289
1	3	2		1	75.289
1	3	2		1	75.289
1	3	2		1	75.289
1	3	2		1	75.289
1	3	3		1	75.289
1	3	3		1	75.289
1	3	3		1	75.289
1	3	3		1	75.289
1	3	3		1	75.289
1	3	4		1	75.289
1	3	4		1	75.289
1	3	5		1	75.289
1	3	5		1	75.289
1	3	5		1	75.289
1	3	5		1	75.289
1	3	5		1	75.289
1	3	5		1	75.289
1	3	5		1	75.289
1	3	6		1	75.289
1	3	6		1	75.289
1	3	6		1	75.289
1	3	6		1	75.289
1	3	6		1	75.289
1	3	6		1	75.289
1	3	6		1	75.289
1	3	6		1	75.289
1	3	6		1	75.289
1	3	6		1	75.289
1	3	7		1	75.289
1	3	7		1	75.289
1	3	8		1	75.289
1	4	1		1	75.289
1	4	1		1	75.289
1	4	1		1	75.289
1	4	1		1	75.289
1	4	1		1	75.289
1	4	1		1	75.289
1	4	1		1	75.289
1	4	1		1	75.289
1	4	1		1	75.289
1	4	1		1	75.289
1	4	1		1	75.289
1	4	1		1	75.289
1	4	1		1	75.289
1	4	1		1	75.289
1	4	2		1	75.289
1	4	2		1	75.289
1	4	2		1	75.289
1	4	2		1	75.289
1	4	2		1	75.289
1	4	2		1	75.289
1	4	2		1	75.289
1	4	2		1	75.289
1	4	2		1	75.289
1	4	3		1	75.289
1	4	3		1	75.289
1	4	3		1	75.289
1	4	4		1	75.289
1	4	4		1	75.289
1	4	4		1	75.289
1	4	4		1	75.289
1	4	4		1	75.289
1	4	4		1	75.289
1	4	4		1	75.289
1	4	4		1	75.289
1	4	4		1	75.289
1	4	4		1	75.289
1	4	4		1	75.289
1	4	4		1	75.289
1	4	4		1	75.289
1	4	5		1	75.289
1	4	6		1	75.289
1	4	6		1	75.289
1	4	6		1	75.289
1	4	6		1	75.289
1	4	6		1	75.289
1	4	6		1	75.289
1	4	6		1	75.289
1	4	6		1	75.289
1	4	6		1	75.289
1	4	6		1	75.289
1	4	6		1	75.289
1	4	7		1	75.289
1	4	7		1	75.289
1	4	7		1	75.289
1	4	7		1	75.289
1	4	7		1	75.289
1	4	7		1	75.289
1	4	8		1	75.289
1	4	8		1	75.289
1	4	8		1	75.289
1	4	8		1	75.289
1	4	8		1	75.289
1	4	8		1	75.289
1	4	8		1	75.289
1	4	8		1	75.289
1	4	9		1	75.289
1	5	1		1	75.289
1	5	1		1	75.289
1	5	1		1	75.289
1	5	1		1	75.289
1	5	1		1	75.289
1	5	1		1	75.289
1	5	1		1	75.289
1	5	1		1	75.289
1	5	1		1	75.289
1	5	1		1	75.289
1	5	1		1	75.289
1	5	1		1	75.289
1	5	1		1	75.289
1	5	1		1	75.289
1	5	1		1	75.289
1	5	2		1	75.289
1	5	2		1	75.289
1	5	2		1	75.289
1	5	2		1	75.289
1	5	2		1	75.289
1	5	2		1	75.289
1	5	2		1	75.289
1	5	3		1	75.289
1	5	3		1	75.289
1	5	3		1	75.289
1	5	3		1	75.289
1	5	3		1	75.289
1	5	3		1	75.289
1	5	3		1	75.289
1	5	3		1	75.289
1	5	3		1	75.289
1	5	3		1	75.289
1	5	3		1	75.289
1	5	4		1	75.289
1	5	4		1	75.289
1	5	4		1	75.289
1	5	4		1	75.289
1	5	4		1	75.289
1	5	4		1	75.289
1	5	4		1	75.289
1	5	4		1	75.289
1	5	4		1	75.289
1	5	5		1	75.289
1	5	5		1	75.289
1	5	5		1	75.289
1	5	6		1	75.289
1	5	6		1	75.289
1	5	7		1	75.289
1	5	7		1	75.289
1	5	7		1	75.289
1	6	1		1	75.289
1	6	1		1	75.289
1	6	2		1	75.289
1	6	2		1	75.289
1	6	3		1	75.289
1	6	4		1	75.289
1	7	1		1	75.289
1	7	1		1	75.289
1	7	2		1	75.289
1	7	2		1	75.289
1	7	2		1	75.289
1	7	2		1	75.289
1	7	2		1	75.289
1	7	2		1	75.289
1	7	2		1	75.289
1	7	2		1	75.289
1	7	3		1	75.289
1	7	3		1	75.289
1	7	4		1	75.289
1	7	4		1	75.289
1	7	4		1	75.289
1	7	5		1	75.289
1	7	5		1	75.289
1	7	5		1	75.289
1	7	5		1	75.289
1	7	5		1	75.289
1	7	5		1	75.289
1	7	5		1	75.289
1	7	5		1	75.289
1	7	6		1	75.289
1	7	7		1	75.289
1	7	9		1	75.289
1	7	9		1	75.289
1	7	9		1	75.289
1	7	9		1	75.289
1	7	9		1	75.289
1	7	10		1	75.289
1	7	11		1	75.289
1	7	11		1	75.289
1	7	11		1	75.289
1	7	11		1	75.289
1	7	12		1	75.289
1	9	1		1	75.289
1	9	1		1	75.289
1	9	1		1	75.289
1	9	1		1	75.289
1	9	1		1	75.289
1	9	1		1	75.289
1	9	1		1	75.289
1	9	1		1	75.289
1	9	1		1	75.289
1	9	1		1	75.289
1	9	1		1	75.289
1	9	1		1	75.289
1	9	1		1	75.289
1	9	1		1	75.289
1	9	1		1	75.289
1	9	2		1	75.289
1	9	2		1	75.289
1	9	2		1	75.289
1	9	2		1	75.289
1	9	2		1	75.289
1	9	3		1	75.289
1	9	3		1	75.289
1	9	3		1	75.289
1	9	3		1	75.289
1	9	3		1	75.289
1	9	3		1	75.289
1	9	3		1	75.289
1	9	3		1	75.289
1	9	3		1	75.289
1	9	3		1	75.289
1	9	3		1	75.289
1	9	3		1	75.289
1	9	3		1	75.289
1	9	3		1	75.289
1	9	3		1	75.289
1	9	3		1	75.289
1	9	3		1	75.289
1	9	3		1	75.289
1	9	3		1	75.289
1	9	3		1	75.289
1	9	3		1	75.289
1	9	3		1	75.289
1	9	3		1	75.289
1	9	3		1	75.289
1	9	3		1	75.289
1	9	3		1	75.289
1	9	3		1	75.289
1	9	3		1	75.289
1	9	3		1	75.289
1	9	3		1	75.289
1	9	3		1	75.289
1	9	4		1	75.289
1	9	4		1	75.289
1	9	4		1	75.289
1	9	4		1	75.289
1	9	4		1	75.289
1	9	4		1	75.289
1	9	4		1	75.289
1	9	4		1	75.289
1	9	4		1	75.289
1	9	4		1	75.289
1	9	4		1	75.289
1	9	4		1	75.289
1	9	4		1	75.289
1	9	4		1	75.289
1	9	4		1	75.289
1	9	5		1	75.289
1	9	5		1	75.289
1	9	5		1	75.289
1	9	5		1	75.289
1	9	5		1	75.289
1	9	5		1	75.289
1	9	5		1	75.289
1	9	5		1	75.289
1	9	5		1	75.289
1	9	5		1	75.289
1	9	5		1	75.289
1	9	5		1	75.289
1	9	5		1	75.289
1	9	6		1	75.289
1	9	6		1	75.289
1	9	6		1	75.289
1	9	6		1	75.289
1	9	6		1	75.289
1	9	6		1	75.289
1	9	6		1	75.289
1	9	6		1	75.289
1	9	6		1	75.289
1	9	6		1	75.289
1	9	6		1	75.289
1	9	6		1	75.289
1	9	6		1	75.289
1	9	6		1	75.289
1	9	6		1	75.289
1	9	6		1	75.289
1	9	6		1	75.289
1	9	6		1	75.289
1	9	7		1	75.289
1	9	7		1	75.289
1	9	7		1	75.289
1	9	7		1	75.289
1	9	7		1	75.289
1	9	7		1	75.289
1	9	7		1	75.289
1	9	7		1	75.289
1	9	7		1	75.289
1	9	7		1	75.289
1	9	7		1	75.289
1	9	7		1	75.289
1	9	7		1	75.289
1	9	8		1	75.289
1	9	8		1	75.289
1	9	9		1	75.289
1	9	9		1	75.289
1	9	9		1	75.289
1	9	9		1	75.289
1	9	9		1	75.289
1	9	9		1	75.289
1	9	9		1	75.289
1	9	11		1	75.289
1	9	11		1	75.289
1	9	11		1	75.289
1	9	11		1	75.289
1	10	1		1	75.289
1	10	1		1	75.289
1	10	1		1	75.289
1	10	1		1	75.289
1	10	1		1	75.289
1	10	2		1	75.289
1	10	2		1	75.289
1	10	2		1	75.289
1	10	2		1	75.289
1	10	3		1	75.289
1	10	3		1	75.289
1	10	3		1	75.289
1	10	3		1	75.289
1	10	4		1	75.289
1	10	4		1	75.289
1	10	4		1	75.289
1	10	4		1	75.289
1	10	4		1	75.289
1	10	4		1	75.289
1	10	4		1	75.289
1	10	5		1	75.289
1	10	5		1	75.289
1	10	5		1	75.289
1	10	6		1	75.289
1	10	6		1	75.289
1	10	8		1	75.289
1	10	8		1	75.289
1	10	9		1	75.289
1	1	1		2	75.289
1	1	1		2	75.289
1	1	1		2	75.289
1	1	1		2	75.289
1	1	1		2	75.289
1	1	1		2	75.289
1	1	1		2	75.289
1	1	1		2	75.289
1	1	1		2	75.289
1	1	1		2	75.289
1	1	1		2	75.289
1	1	1		2	75.289
1	1	2		2	75.289
1	1	2		2	75.289
1	1	2		2	75.289
1	1	2		2	75.289
1	1	2		2	75.289
1	1	2		2	75.289
1	1	2		2	75.289
1	1	2		2	75.289
1	1	2		2	75.289
1	1	2		2	75.289
1	1	2		2	75.289
1	1	2		2	75.289
1	1	2		2	75.289
1	1	3		2	75.289
1	1	3		2	75.289
1	1	3		2	75.289
1	1	3		2	75.289
1	1	3		2	75.289
1	1	4		2	75.289
1	1	5		2	75.289
1	1	5		2	75.289
1	1	5		2	75.289
1	1	5		2	75.289
1	1	5		2	75.289
1	10	1		2	75.289
1	10	1		2	75.289
1	10	1		2	75.289
1	10	1		2	75.289
1	10	1		2	75.289
1	10	1		2	75.289
1	10	1		2	75.289
1	10	1		2	75.289
1	10	1		2	75.289
1	10	1		2	75.289
1	10	1		2	75.289
1	10	1		2	75.289
1	10	1		2	75.289
1	10	1		2	75.289
1	10	1		2	75.289
1	10	1		2	75.289
1	10	1		2	75.289
1	10	1		2	75.289
1	10	1		2	75.289
1	10	1		2	75.289
1	10	1		2	75.289
1	10	1		2	75.289
1	10	2		2	75.289
1	10	3		2	75.289
1	10	3		2	75.289
1	10	4		2	75.289
1	10	4		2	75.289
1	10	4		2	75.289
1	10	4		2	75.289
1	10	4		2	75.289
1	10	4		2	75.289
1	10	4		2	75.289
1	10	5		2	75.289
1	10	6		2	75.289
1	10	6		2	75.289
1	10	6		2	75.289
1	10	6		2	75.289
1	10	6		2	75.289
1	10	6		2	75.289
1	10	6		2	75.289
1	10	6		2	75.289
1	10	7		2	75.289
1	10	7		2	75.289
1	10	7		2	75.289
1	10	7		2	75.289
1	10	7		2	75.289
1	10	8		2	75.289
1	10	8		2	75.289
1	10	8		2	75.289
1	10	8		2	75.289
1	10	8		2	75.289
1	10	9		2	75.289
1	10	9		2	75.289
1	3	1		2	75.289
1	3	1		2	75.289
1	3	1		2	75.289
1	3	1		2	75.289
1	3	1		2	75.289
1	3	1		2	75.289
1	3	1		2	75.289
1	3	2		2	75.289
1	3	2		2	75.289
1	3	2		2	75.289
1	3	2		2	75.289
1	3	2		2	75.289
1	3	2		2	75.289
1	3	2		2	75.289
1	3	2		2	75.289
1	3	2		2	75.289
1	3	2		2	75.289
1	3	2		2	75.289
1	3	3		2	75.289
1	3	3		2	75.289
1	3	3		2	75.289
1	3	4		2	75.289
1	3	4		2	75.289
1	3	4		2	75.289
1	3	4		2	75.289
1	3	5		2	75.289
1	3	5		2	75.289
1	3	5		2	75.289
1	3	6		2	75.289
1	3	6		2	75.289
1	3	6		2	75.289
1	3	6		2	75.289
1	3	7		2	75.289
1	3	7		2	75.289
1	3	7		2	75.289
1	3	7		2	75.289
1	3	7		2	75.289
1	3	7		2	75.289
1	3	8		2	75.289
1	3	8		2	75.289
1	3	8		2	75.289
1	4	1		2	75.289
1	4	1		2	75.289
1	4	1		2	75.289
1	4	1		2	75.289
1	4	1		2	75.289
1	4	1		2	75.289
1	4	1		2	75.289
1	4	1		2	75.289
1	4	1		2	75.289
1	4	1		2	75.289
1	4	1		2	75.289
1	4	1		2	75.289
1	4	1		2	75.289
1	4	1		2	75.289
1	4	1		2	75.289
1	4	1		2	75.289
1	4	1		2	75.289
1	4	1		2	75.289
1	4	1		2	75.289
1	4	1		2	75.289
1	4	1		2	75.289
1	4	2		2	75.289
1	4	2		2	75.289
1	4	2		2	75.289
1	4	2		2	75.289
1	4	2		2	75.289
1	4	2		2	75.289
1	4	2		2	75.289
1	4	2		2	75.289
1	4	2		2	75.289
1	4	2		2	75.289
1	4	2		2	75.289
1	4	2		2	75.289
1	4	2		2	75.289
1	4	2		2	75.289
1	4	2		2	75.289
1	4	2		2	75.289
1	4	2		2	75.289
1	4	2		2	75.289
1	4	2		2	75.289
1	4	2		2	75.289
1	4	3		2	75.289
1	4	3		2	75.289
1	4	3		2	75.289
1	4	3		2	75.289
1	4	3		2	75.289
1	4	3		2	75.289
1	4	3		2	75.289
1	4	3		2	75.289
1	4	3		2	75.289
1	4	3		2	75.289
1	4	3		2	75.289
1	4	3		2	75.289
1	4	3		2	75.289
1	4	3		2	75.289
1	4	3		2	75.289
1	4	3		2	75.289
1	4	3		2	75.289
1	4	3		2	75.289
1	4	3		2	75.289
1	4	4		2	75.289
1	4	4		2	75.289
1	4	4		2	75.289
1	4	4		2	75.289
1	4	4		2	75.289
1	4	4		2	75.289
1	4	4		2	75.289
1	4	4		2	75.289
1	4	4		2	75.289
1	4	4		2	75.289
1	4	4		2	75.289
1	4	4		2	75.289
1	4	5		2	75.289
1	4	5		2	75.289
1	4	5		2	75.289
1	4	5		2	75.289
1	4	6		2	75.289
1	4	6		2	75.289
1	4	6		2	75.289
1	4	6		2	75.289
1	4	6		2	75.289
1	4	6		2	75.289
1	4	6		2	75.289
1	4	6		2	75.289
1	4	6		2	75.289
1	4	6		2	75.289
1	4	6		2	75.289
1	4	6		2	75.289
1	4	6		2	75.289
1	4	6		2	75.289
1	4	6		2	75.289
1	4	6		2	75.289
1	4	6		2	75.289
1	4	6		2	75.289
1	4	6		2	75.289
1	4	7		2	75.289
1	4	7		2	75.289
1	4	7		2	75.289
1	4	7		2	75.289
1	4	7		2	75.289
1	4	8		2	75.289
1	4	8		2	75.289
1	4	8		2	75.289
1	4	8		2	75.289
1	4	8		2	75.289
1	4	8		2	75.289
1	4	8		2	75.289
1	4	8		2	75.289
1	4	8		2	75.289
1	4	8		2	75.289
1	4	9		2	75.289
1	4	9		2	75.289
1	4	9		2	75.289
1	4	9		2	75.289
1	4	9		2	75.289
1	4	9		2	75.289
1	5	1		2	75.289
1	5	1		2	75.289
1	5	1		2	75.289
1	5	2		2	75.289
1	5	2		2	75.289
1	5	2		2	75.289
1	5	2		2	75.289
1	5	2		2	75.289
1	5	2		2	75.289
1	5	3		2	75.289
1	5	3		2	75.289
1	5	3		2	75.289
1	5	3		2	75.289
1	5	3		2	75.289
1	5	3		2	75.289
1	5	4		2	75.289
1	5	4		2	75.289
1	5	5		2	75.289
1	5	5		2	75.289
1	5	5		2	75.289
1	5	5		2	75.289
1	5	6		2	75.289
1	5	6		2	75.289
1	5	6		2	75.289
1	5	6		2	75.289
1	5	6		2	75.289
1	5	6		2	75.289
1	5	7		2	75.289
1	5	7		2	75.289
1	5	7		2	75.289
1	5	7		2	75.289
1	5	7		2	75.289
1	5	8		2	75.289
1	5	8		2	75.289
1	5	8		2	75.289
1	5	8		2	75.289
1	5	8		2	75.289
1	6	1		2	75.289
1	6	1		2	75.289
1	6	1		2	75.289
1	6	2		2	75.289
1	6	2		2	75.289
1	6	2		2	75.289
1	6	3		2	75.289
1	6	3		2	75.289
1	6	3		2	75.289
1	6	4		2	75.289
1	7	1		2	75.289
1	7	1		2	75.289
1	7	1		2	75.289
1	7	1		2	75.289
1	7	2		2	75.289
1	7	2		2	75.289
1	7	2		2	75.289
1	7	2		2	75.289
1	7	3		2	75.289
1	7	3		2	75.289
1	7	3		2	75.289
1	7	3		2	75.289
1	7	3		2	75.289
1	7	3		2	75.289
1	7	4		2	75.289
1	7	4		2	75.289
1	7	4		2	75.289
1	7	4		2	75.289
1	7	4		2	75.289
1	7	5		2	75.289
1	7	5		2	75.289
1	7	5		2	75.289
1	7	6		2	75.289
1	7	6		2	75.289
1	7	6		2	75.289
1	7	6		2	75.289
1	7	6		2	75.289
1	7	7		2	75.289
1	7	7		2	75.289
1	7	7		2	75.289
1	7	7		2	75.289
1	7	7		2	75.289
1	7	7		2	75.289
1	7	7		2	75.289
1	7	7		2	75.289
1	7	7		2	75.289
1	7	8		2	75.289
1	7	8		2	75.289
1	7	8		2	75.289
1	7	8		2	75.289
1	7	9		2	75.289
1	7	9		2	75.289
1	7	9		2	75.289
1	7	9		2	75.289
1	7	9		2	75.289
1	7	9		2	75.289
1	7	10		2	75.289
1	7	11		2	75.289
1	7	11		2	75.289
1	7	11		2	75.289
1	7	11		2	75.289
1	7	11		2	75.289
1	7	12		2	75.289
1	7	12		2	75.289
1	7	12		2	75.289
1	7	12		2	75.289
1	7	12		2	75.289
1	9	1		2	75.289
1	9	1		2	75.289
1	9	1		2	75.289
1	9	2		2	75.289
1	9	2		2	75.289
1	9	2		2	75.289
1	9	2		2	75.289
1	9	2		2	75.289
1	9	3		2	75.289
1	9	3		2	75.289
1	9	3		2	75.289
1	9	3		2	75.289
1	9	3		2	75.289
1	9	3		2	75.289
1	9	3		2	75.289
1	9	3		2	75.289
1	9	3		2	75.289
1	9	3		2	75.289
1	9	3		2	75.289
1	9	3		2	75.289
1	9	3		2	75.289
1	9	3		2	75.289
1	9	3		2	75.289
1	9	3		2	75.289
1	9	3		2	75.289
1	9	3		2	75.289
1	9	3		2	75.289
1	9	3		2	75.289
1	9	3		2	75.289
1	9	3		2	75.289
1	9	3		2	75.289
1	9	3		2	75.289
1	9	3		2	75.289
1	9	3		2	75.289
1	9	3		2	75.289
1	9	3		2	75.289
1	9	3		2	75.289
1	9	3		2	75.289
1	9	3		2	75.289
1	9	3		2	75.289
1	9	3		2	75.289
1	9	4		2	75.289
1	9	4		2	75.289
1	9	4		2	75.289
1	9	4		2	75.289
1	9	4		2	75.289
1	9	4		2	75.289
1	9	4		2	75.289
1	9	4		2	75.289
1	9	4		2	75.289
1	9	4		2	75.289
1	9	5		2	75.289
1	9	5		2	75.289
1	9	5		2	75.289
1	9	5		2	75.289
1	9	5		2	75.289
1	9	5		2	75.289
1	9	5		2	75.289
1	9	5		2	75.289
1	9	5		2	75.289
1	9	5		2	75.289
1	9	5		2	75.289
1	9	5		2	75.289
1	9	5		2	75.289
1	9	5		2	75.289
1	9	5		2	75.289
1	9	5		2	75.289
1	9	5		2	75.289
1	9	5		2	75.289
1	9	5		2	75.289
1	9	5		2	75.289
1	9	5		2	75.289
1	9	6		2	75.289
1	9	6		2	75.289
1	9	6		2	75.289
1	9	6		2	75.289
1	9	6		2	75.289
1	9	6		2	75.289
1	9	6		2	75.289
1	9	6		2	75.289
1	9	6		2	75.289
1	9	6		2	75.289
1	9	6		2	75.289
1	9	6		2	75.289
1	9	6		2	75.289
1	9	6		2	75.289
1	9	6		2	75.289
1	9	6		2	75.289
1	9	6		2	75.289
1	9	6		2	75.289
1	9	6		2	75.289
1	9	6		2	75.289
1	9	7		2	75.289
1	9	7		2	75.289
1	9	7		2	75.289
1	9	7		2	75.289
1	9	7		2	75.289
1	9	7		2	75.289
1	9	7		2	75.289
1	9	7		2	75.289
1	9	7		2	75.289
1	9	7		2	75.289
1	9	7		2	75.289
1	9	7		2	75.289
1	9	7		2	75.289
1	9	7		2	75.289
1	9	7		2	75.289
1	9	7		2	75.289
1	9	8		2	75.289
1	9	8		2	75.289
1	9	9		2	75.289
1	9	9		2	75.289
1	9	9		2	75.289
1	9	9		2	75.289
1	9	9		2	75.289
1	9	9		2	75.289
1	9	9		2	75.289
1	9	9		2	75.289
1	9	9		2	75.289
1	9	9		2	75.289
1	9	10		2	75.289
1	9	10		2	75.289
1	9	10		2	75.289
1	9	10		2	75.289
1	9	10		2	75.289
1	9	10		2	75.289
1	9	11		2	75.289
1	9	11		2	75.289
1	1	20		2	75.289
1	1	20		2	75.289
1	1	20		2	75.289
1	1	20		2	75.289
1	1	21		2	75.289
1	1	21		2	75.289
1	1	21		2	75.289
1	1	21		2	75.289
1	1	21		2	75.289
1	1	21		2	75.289
1	1	21		2	75.289
1	1	21		2	75.289
1	1	21		2	75.289
1	1	21		2	75.289
1	1	21		2	75.289
1	1	21		2	75.289
1	1	21		2	75.289
1	1	21		2	75.289
1	1	21		2	75.289
1	1	22		2	75.289
1	1	22		2	75.289
1	1	23		2	75.289
1	1	23		2	75.289
1	1	23		2	75.289
1	1	23		2	75.289
1	1	23		2	75.289
1	1	23		2	75.289
1	1	23		2	75.289
1	1	23		2	75.289
1	1	23		2	75.289
1	1	23		2	75.289
1	1	23		2	75.289
1	1	23		2	75.289
1	4	21		2	75.289
1	4	21		2	75.289
1	4	21		2	75.289
1	4	21		2	75.289
1	4	21		2	75.289
1	4	21		2	75.289
1	4	21		2	75.289
1	4	21		2	75.289
1	4	21		2	75.289
1	4	21		2	75.289
1	4	21		2	75.289
1	4	21		2	75.289
1	4	21		2	75.289
1	4	21		2	75.289
1	4	21		2	75.289
1	4	21		2	75.289
1	4	21		2	75.289
1	4	21		2	75.289
1	4	21		2	75.289
1	4	21		2	75.289
1	4	21		2	75.289
1	4	21		2	75.289
1	4	21		2	75.289
1	4	21		2	75.289
1	4	21		2	75.289
1	4	21		2	75.289
1	4	21		2	75.289
1	4	21		2	75.289
1	4	21		2	75.289
1	4	21		2	75.289
1	4	21		2	75.289
1	4	21		2	75.289
1	4	21		2	75.289
1	4	21		2	75.289
1	4	21		2	75.289
1	4	21		2	75.289
1	4	22		2	75.289
1	4	22		2	75.289
1	4	22		2	75.289
1	4	22		2	75.289
1	4	22		2	75.289
1	4	22		2	75.289
1	4	22		2	75.289
1	4	22		2	75.289
1	4	22		2	75.289
1	4	22		2	75.289
1	4	22		2	75.289
1	4	22		2	75.289
1	4	22		2	75.289
1	4	22		2	75.289
1	4	22		2	75.289
1	4	22		2	75.289
1	4	22		2	75.289
1	4	22		2	75.289
1	4	22		2	75.289
1	4	22		2	75.289
1	4	22		2	75.289
1	4	22		2	75.289
1	4	22		2	75.289
1	4	22		2	75.289
1	4	22		2	75.289
1	4	22		2	75.289
1	4	22		2	75.289
1	4	22		2	75.289
1	4	22		2	75.289
1	4	22		2	75.289
1	4	22		2	75.289
1	4	22		2	75.289
1	4	22		2	75.289
1	4	22		2	75.289
1	4	22		2	75.289
1	4	22		2	75.289
1	4	22		2	75.289
1	4	22		2	75.289
1	4	22		2	75.289
1	4	22		2	75.289
1	4	22		2	75.289
1	4	22		2	75.289
1	4	22		2	75.289
1	4	22		2	75.289
1	4	22		2	75.289
1	4	22		2	75.289
1	4	22		2	75.289
1	4	22		2	75.289
1	4	22		2	75.289
1	4	22		2	75.289
1	4	22		2	75.289
1	4	22		2	75.289
1	4	22		2	75.289
1	4	22		2	75.289
1	4	22		2	75.289
1	4	22		2	75.289
1	4	22		2	75.289
1	4	22		2	75.289
1	4	22		2	75.289
1	4	22		2	75.289
1	4	23		2	75.289
1	4	23		2	75.289
1	4	23		2	75.289
1	4	23		2	75.289
1	4	23		2	75.289
1	4	23		2	75.289
1	4	23		2	75.289
1	4	23		2	75.289
1	4	23		2	75.289
1	4	23		2	75.289
1	4	23		2	75.289
1	4	23		2	75.289
1	4	23		2	75.289
1	4	23		2	75.289
1	4	23		2	75.289
1	4	23		2	75.289
1	4	23		2	75.289
1	4	23		2	75.289
1	4	23		2	75.289
1	4	23		2	75.289
1	4	23		2	75.289
1	4	23		2	75.289
1	4	23		2	75.289
1	4	23		2	75.289
1	4	23		2	75.289
1	4	23		2	75.289
1	4	23		2	75.289
1	4	23		2	75.289
1	4	23		2	75.289
1	4	23		2	75.289
1	4	23		2	75.289
1	4	23		2	75.289
1	4	23		2	75.289
1	4	23		2	75.289
1	4	23		2	75.289
1	4	23		2	75.289
1	4	23		2	75.289
1	4	23		2	75.289
1	4	23		2	75.289
1	4	23		2	75.289
1	4	23		2	75.289
1	4	23		2	75.289
1	4	23		2	75.289
1	4	23		2	75.289
1	4	23		2	75.289
1	4	23		2	75.289
1	4	23		2	75.289
1	4	23		2	75.289
1	4	23		2	75.289
1	4	23		2	75.289
1	4	23		2	75.289
1	4	23		2	75.289
1	4	23		2	75.289
1	4	23		2	75.289
1	4	23		2	75.289
1	4	23		2	75.289
1	4	23		2	75.289
1	4	23		2	75.289
1	4	23		2	75.289
1	4	23		2	75.289
1	4	23		2	75.289
1	4	23		2	75.289
1	6	21		2	75.289
1	6	21		2	75.289
1	6	21		2	75.289
1	6	21		2	75.289
1	6	21		2	75.289
1	6	21		2	75.289
1	6	21		2	75.289
1	6	22		2	75.289
1	6	22		2	75.289
1	6	22		2	75.289
1	9	20		2	75.289
1	9	20		2	75.289
1	9	20		2	75.289
1	9	20		2	75.289
1	9	20		2	75.289
1	9	20		2	75.289
1	9	20		2	75.289
1	9	20		2	75.289
1	9	20		2	75.289
1	9	20		2	75.289
1	9	20		2	75.289
1	9	20		2	75.289
1	9	20		2	75.289
1	9	20		2	75.289
1	9	20		2	75.289
1	9	20		2	75.289
1	9	20		2	75.289
1	9	20		2	75.289
1	1	1		1	80.667
1	1	1		1	80.667
1	1	1		1	80.667
1	1	1		1	80.667
1	1	2		1	80.667
1	1	2		1	80.667
1	1	2		1	80.667
1	1	2		1	80.667
1	1	2		1	80.667
1	1	2		1	80.667
1	1	2		1	80.667
1	1	2		1	80.667
1	1	2		1	80.667
1	1	2		1	80.667
1	1	2		1	80.667
1	1	2		1	80.667
1	1	2		1	80.667
1	1	2		1	80.667
1	1	2		1	80.667
1	1	3		1	80.667
1	1	3		1	80.667
1	1	3		1	80.667
1	1	3		1	80.667
1	1	3		1	80.667
1	1	3		1	80.667
1	1	4		1	80.667
1	1	4		1	80.667
1	1	4		1	80.667
1	1	4		1	80.667
1	1	4		1	80.667
1	1	4		1	80.667
1	1	5		1	80.667
1	1	5		1	80.667
1	3	1		1	80.667
1	3	1		1	80.667
1	3	1		1	80.667
1	3	1		1	80.667
1	3	1		1	80.667
1	3	2		1	80.667
1	3	2		1	80.667
1	3	2		1	80.667
1	3	2		1	80.667
1	3	2		1	80.667
1	3	2		1	80.667
1	3	2		1	80.667
1	3	2		1	80.667
1	3	2		1	80.667
1	3	2		1	80.667
1	3	2		1	80.667
1	3	3		1	80.667
1	3	3		1	80.667
1	3	3		1	80.667
1	3	3		1	80.667
1	3	4		1	80.667
1	3	4		1	80.667
1	3	4		1	80.667
1	3	4		1	80.667
1	3	4		1	80.667
1	3	4		1	80.667
1	3	5		1	80.667
1	3	5		1	80.667
1	3	5		1	80.667
1	3	5		1	80.667
1	3	6		1	80.667
1	3	6		1	80.667
1	3	6		1	80.667
1	3	7		1	80.667
1	3	7		1	80.667
1	3	7		1	80.667
1	3	7		1	80.667
1	3	8		1	80.667
1	3	8		1	80.667
1	4	1		1	80.667
1	4	1		1	80.667
1	4	1		1	80.667
1	4	1		1	80.667
1	4	1		1	80.667
1	4	1		1	80.667
1	4	1		1	80.667
1	4	1		1	80.667
1	4	1		1	80.667
1	4	1		1	80.667
1	4	1		1	80.667
1	4	1		1	80.667
1	4	1		1	80.667
1	4	1		1	80.667
1	4	1		1	80.667
1	4	1		1	80.667
1	4	1		1	80.667
1	4	1		1	80.667
1	4	1		1	80.667
1	4	2		1	80.667
1	4	2		1	80.667
1	4	2		1	80.667
1	4	2		1	80.667
1	4	2		1	80.667
1	4	2		1	80.667
1	4	2		1	80.667
1	4	3		1	80.667
1	4	3		1	80.667
1	4	3		1	80.667
1	4	3		1	80.667
1	4	3		1	80.667
1	4	3		1	80.667
1	4	3		1	80.667
1	4	3		1	80.667
1	4	3		1	80.667
1	4	3		1	80.667
1	4	3		1	80.667
1	4	4		1	80.667
1	4	4		1	80.667
1	4	4		1	80.667
1	4	4		1	80.667
1	4	4		1	80.667
1	4	5		1	80.667
1	4	5		1	80.667
1	4	5		1	80.667
1	4	6		1	80.667
1	4	6		1	80.667
1	4	6		1	80.667
1	4	6		1	80.667
1	4	6		1	80.667
1	4	6		1	80.667
1	4	6		1	80.667
1	4	6		1	80.667
1	4	6		1	80.667
1	4	6		1	80.667
1	4	6		1	80.667
1	4	6		1	80.667
1	4	6		1	80.667
1	4	6		1	80.667
1	4	7		1	80.667
1	4	7		1	80.667
1	4	7		1	80.667
1	4	7		1	80.667
1	4	8		1	80.667
1	4	8		1	80.667
1	4	8		1	80.667
1	4	8		1	80.667
1	4	8		1	80.667
1	4	9		1	80.667
1	4	9		1	80.667
1	4	9		1	80.667
1	5	1		1	80.667
1	5	1		1	80.667
1	5	1		1	80.667
1	5	1		1	80.667
1	5	1		1	80.667
1	5	1		1	80.667
1	5	1		1	80.667
1	5	1		1	80.667
1	5	1		1	80.667
1	5	1		1	80.667
1	5	1		1	80.667
1	5	1		1	80.667
1	5	1		1	80.667
1	5	1		1	80.667
1	5	2		1	80.667
1	5	2		1	80.667
1	5	2		1	80.667
1	5	2		1	80.667
1	5	2		1	80.667
1	5	2		1	80.667
1	5	2		1	80.667
1	5	2		1	80.667
1	5	3		1	80.667
1	5	3		1	80.667
1	5	3		1	80.667
1	5	3		1	80.667
1	5	3		1	80.667
1	5	3		1	80.667
1	5	3		1	80.667
1	5	4		1	80.667
1	5	4		1	80.667
1	5	4		1	80.667
1	5	4		1	80.667
1	5	4		1	80.667
1	5	4		1	80.667
1	5	5		1	80.667
1	5	5		1	80.667
1	5	6		1	80.667
1	5	6		1	80.667
1	5	6		1	80.667
1	5	6		1	80.667
1	5	7		1	80.667
1	5	7		1	80.667
1	5	7		1	80.667
1	5	7		1	80.667
1	5	8		1	80.667
1	6	1		1	80.667
1	6	1		1	80.667
1	6	1		1	80.667
1	6	2		1	80.667
1	6	2		1	80.667
1	6	4		1	80.667
1	6	4		1	80.667
1	7	1		1	80.667
1	7	1		1	80.667
1	7	2		1	80.667
1	7	2		1	80.667
1	7	2		1	80.667
1	7	2		1	80.667
1	7	2		1	80.667
1	7	2		1	80.667
1	7	2		1	80.667
1	7	2		1	80.667
1	7	2		1	80.667
1	7	2		1	80.667
1	7	2		1	80.667
1	7	2		1	80.667
1	7	2		1	80.667
1	7	3		1	80.667
1	7	4		1	80.667
1	7	4		1	80.667
1	7	4		1	80.667
1	7	5		1	80.667
1	7	5		1	80.667
1	7	5		1	80.667
1	7	5		1	80.667
1	7	5		1	80.667
1	7	5		1	80.667
1	7	5		1	80.667
1	7	5		1	80.667
1	7	5		1	80.667
1	7	5		1	80.667
1	7	6		1	80.667
1	7	6		1	80.667
1	7	6		1	80.667
1	7	7		1	80.667
1	7	7		1	80.667
1	7	8		1	80.667
1	7	8		1	80.667
1	7	8		1	80.667
1	7	8		1	80.667
1	7	8		1	80.667
1	7	8		1	80.667
1	7	9		1	80.667
1	7	10		1	80.667
1	7	10		1	80.667
1	7	10		1	80.667
1	7	10		1	80.667
1	7	10		1	80.667
1	9	1		1	80.667
1	9	1		1	80.667
1	9	1		1	80.667
1	9	1		1	80.667
1	9	1		1	80.667
1	9	1		1	80.667
1	9	1		1	80.667
1	9	1		1	80.667
1	9	1		1	80.667
1	9	1		1	80.667
1	9	1		1	80.667
1	9	1		1	80.667
1	9	1		1	80.667
1	9	1		1	80.667
1	9	1		1	80.667
1	9	1		1	80.667
1	9	1		1	80.667
1	9	1		1	80.667
1	9	1		1	80.667
1	9	2		1	80.667
1	9	2		1	80.667
1	9	2		1	80.667
1	9	2		1	80.667
1	9	2		1	80.667
1	9	2		1	80.667
1	9	2		1	80.667
1	9	2		1	80.667
1	9	2		1	80.667
1	9	2		1	80.667
1	9	3		1	80.667
1	9	3		1	80.667
1	9	3		1	80.667
1	9	3		1	80.667
1	9	3		1	80.667
1	9	3		1	80.667
1	9	3		1	80.667
1	9	3		1	80.667
1	9	3		1	80.667
1	9	3		1	80.667
1	9	3		1	80.667
1	9	3		1	80.667
1	9	3		1	80.667
1	9	3		1	80.667
1	9	3		1	80.667
1	9	3		1	80.667
1	9	3		1	80.667
1	9	3		1	80.667
1	9	3		1	80.667
1	9	3		1	80.667
1	9	3		1	80.667
1	9	3		1	80.667
1	9	3		1	80.667
1	9	3		1	80.667
1	9	3		1	80.667
1	9	3		1	80.667
1	9	3		1	80.667
1	9	3		1	80.667
1	9	3		1	80.667
1	9	3		1	80.667
1	9	3		1	80.667
1	9	3		1	80.667
1	9	4		1	80.667
1	9	4		1	80.667
1	9	4		1	80.667
1	9	4		1	80.667
1	9	4		1	80.667
1	9	4		1	80.667
1	9	4		1	80.667
1	9	4		1	80.667
1	9	4		1	80.667
1	9	4		1	80.667
1	9	4		1	80.667
1	9	4		1	80.667
1	9	4		1	80.667
1	9	4		1	80.667
1	9	4		1	80.667
1	9	4		1	80.667
1	9	4		1	80.667
1	9	4		1	80.667
1	9	4		1	80.667
1	9	4		1	80.667
1	9	4		1	80.667
1	9	4		1	80.667
1	9	5		1	80.667
1	9	5		1	80.667
1	9	5		1	80.667
1	9	5		1	80.667
1	9	5		1	80.667
1	9	5		1	80.667
1	9	5		1	80.667
1	9	5		1	80.667
1	9	5		1	80.667
1	9	5		1	80.667
1	9	5		1	80.667
1	9	5		1	80.667
1	9	5		1	80.667
1	9	5		1	80.667
1	9	6		1	80.667
1	9	6		1	80.667
1	9	6		1	80.667
1	9	6		1	80.667
1	9	6		1	80.667
1	9	6		1	80.667
1	9	6		1	80.667
1	9	6		1	80.667
1	9	6		1	80.667
1	9	6		1	80.667
1	9	6		1	80.667
1	9	6		1	80.667
1	9	6		1	80.667
1	9	6		1	80.667
1	9	6		1	80.667
1	9	6		1	80.667
1	9	6		1	80.667
1	9	6		1	80.667
1	9	6		1	80.667
1	9	6		1	80.667
1	9	6		1	80.667
1	9	6		1	80.667
1	9	6		1	80.667
1	9	6		1	80.667
1	9	6		1	80.667
1	9	6		1	80.667
1	9	6		1	80.667
1	9	6		1	80.667
1	9	7		1	80.667
1	9	7		1	80.667
1	9	7		1	80.667
1	9	7		1	80.667
1	9	7		1	80.667
1	9	7		1	80.667
1	9	7		1	80.667
1	9	7		1	80.667
1	9	7		1	80.667
1	9	7		1	80.667
1	9	7		1	80.667
1	9	7		1	80.667
1	9	7		1	80.667
1	9	8		1	80.667
1	9	8		1	80.667
1	9	8		1	80.667
1	9	8		1	80.667
1	9	8		1	80.667
1	9	9		1	80.667
1	9	9		1	80.667
1	9	9		1	80.667
1	9	9		1	80.667
1	9	9		1	80.667
1	9	10		1	80.667
1	9	10		1	80.667
1	9	10		1	80.667
1	9	11		1	80.667
1	9	11		1	80.667
1	9	11		1	80.667
1	10	1		1	80.667
1	10	1		1	80.667
1	10	1		1	80.667
1	10	1		1	80.667
1	10	1		1	80.667
1	10	1		1	80.667
1	10	1		1	80.667
1	10	2		1	80.667
1	10	2		1	80.667
1	10	2		1	80.667
1	10	2		1	80.667
1	10	3		1	80.667
1	10	3		1	80.667
1	10	4		1	80.667
1	10	4		1	80.667
1	10	4		1	80.667
1	10	4		1	80.667
1	10	4		1	80.667
1	10	4		1	80.667
1	10	4		1	80.667
1	10	5		1	80.667
1	10	5		1	80.667
1	10	5		1	80.667
1	10	5		1	80.667
1	10	6		1	80.667
1	10	6		1	80.667
1	10	6		1	80.667
1	10	6		1	80.667
1	10	6		1	80.667
1	10	6		1	80.667
1	10	6		1	80.667
1	10	7		1	80.667
1	10	7		1	80.667
1	10	8		1	80.667
1	10	8		1	80.667
1	10	9		1	80.667
1	10	9		1	80.667
1	1	1		2	80.667
1	1	1		2	80.667
1	1	1		2	80.667
1	1	1		2	80.667
1	1	2		2	80.667
1	1	2		2	80.667
1	1	2		2	80.667
1	1	2		2	80.667
1	1	2		2	80.667
1	1	2		2	80.667
1	1	2		2	80.667
1	1	2		2	80.667
1	1	2		2	80.667
1	1	2		2	80.667
1	1	2		2	80.667
1	1	2		2	80.667
1	1	2		2	80.667
1	1	2		2	80.667
1	1	2		2	80.667
1	1	3		2	80.667
1	1	3		2	80.667
1	1	3		2	80.667
1	1	3		2	80.667
1	1	3		2	80.667
1	1	3		2	80.667
1	1	4		2	80.667
1	1	4		2	80.667
1	1	4		2	80.667
1	1	4		2	80.667
1	1	4		2	80.667
1	1	4		2	80.667
1	1	5		2	80.667
1	1	5		2	80.667
1	10	1		2	80.667
1	10	1		2	80.667
1	10	1		2	80.667
1	10	1		2	80.667
1	10	1		2	80.667
1	10	1		2	80.667
1	10	1		2	80.667
1	10	1		2	80.667
1	10	1		2	80.667
1	10	1		2	80.667
1	10	1		2	80.667
1	10	1		2	80.667
1	10	1		2	80.667
1	10	1		2	80.667
1	10	1		2	80.667
1	10	1		2	80.667
1	10	2		2	80.667
1	10	2		2	80.667
1	10	2		2	80.667
1	10	3		2	80.667
1	10	3		2	80.667
1	10	3		2	80.667
1	10	3		2	80.667
1	10	4		2	80.667
1	10	4		2	80.667
1	10	4		2	80.667
1	10	4		2	80.667
1	10	4		2	80.667
1	10	4		2	80.667
1	10	4		2	80.667
1	10	4		2	80.667
1	10	4		2	80.667
1	10	4		2	80.667
1	10	5		2	80.667
1	10	5		2	80.667
1	10	6		2	80.667
1	10	6		2	80.667
1	10	6		2	80.667
1	10	6		2	80.667
1	10	6		2	80.667
1	10	6		2	80.667
1	10	6		2	80.667
1	10	6		2	80.667
1	10	6		2	80.667
1	10	7		2	80.667
1	10	7		2	80.667
1	10	7		2	80.667
1	10	7		2	80.667
1	10	7		2	80.667
1	10	8		2	80.667
1	10	8		2	80.667
1	10	8		2	80.667
1	10	8		2	80.667
1	10	8		2	80.667
1	10	8		2	80.667
1	3	1		2	80.667
1	3	1		2	80.667
1	3	1		2	80.667
1	3	1		2	80.667
1	3	1		2	80.667
1	3	1		2	80.667
1	3	1		2	80.667
1	3	1		2	80.667
1	3	1		2	80.667
1	3	2		2	80.667
1	3	2		2	80.667
1	3	2		2	80.667
1	3	2		2	80.667
1	3	2		2	80.667
1	3	2		2	80.667
1	3	2		2	80.667
1	3	3		2	80.667
1	3	3		2	80.667
1	3	3		2	80.667
1	3	3		2	80.667
1	3	3		2	80.667
1	3	4		2	80.667
1	3	4		2	80.667
1	3	5		2	80.667
1	3	5		2	80.667
1	3	5		2	80.667
1	3	5		2	80.667
1	3	5		2	80.667
1	3	5		2	80.667
1	3	5		2	80.667
1	3	6		2	80.667
1	3	7		2	80.667
1	3	7		2	80.667
1	3	7		2	80.667
1	3	8		2	80.667
1	4	1		2	80.667
1	4	1		2	80.667
1	4	1		2	80.667
1	4	1		2	80.667
1	4	1		2	80.667
1	4	1		2	80.667
1	4	1		2	80.667
1	4	1		2	80.667
1	4	1		2	80.667
1	4	1		2	80.667
1	4	1		2	80.667
1	4	1		2	80.667
1	4	1		2	80.667
1	4	2		2	80.667
1	4	2		2	80.667
1	4	2		2	80.667
1	4	2		2	80.667
1	4	2		2	80.667
1	4	2		2	80.667
1	4	2		2	80.667
1	4	2		2	80.667
1	4	2		2	80.667
1	4	2		2	80.667
1	4	2		2	80.667
1	4	2		2	80.667
1	4	2		2	80.667
1	4	2		2	80.667
1	4	2		2	80.667
1	4	2		2	80.667
1	4	2		2	80.667
1	4	3		2	80.667
1	4	3		2	80.667
1	4	3		2	80.667
1	4	3		2	80.667
1	4	3		2	80.667
1	4	3		2	80.667
1	4	3		2	80.667
1	4	3		2	80.667
1	4	3		2	80.667
1	4	3		2	80.667
1	4	3		2	80.667
1	4	3		2	80.667
1	4	3		2	80.667
1	4	3		2	80.667
1	4	3		2	80.667
1	4	3		2	80.667
1	4	4		2	80.667
1	4	4		2	80.667
1	4	4		2	80.667
1	4	4		2	80.667
1	4	4		2	80.667
1	4	4		2	80.667
1	4	4		2	80.667
1	4	4		2	80.667
1	4	4		2	80.667
1	4	4		2	80.667
1	4	4		2	80.667
1	4	5		2	80.667
1	4	5		2	80.667
1	4	5		2	80.667
1	4	5		2	80.667
1	4	5		2	80.667
1	4	5		2	80.667
1	4	5		2	80.667
1	4	5		2	80.667
1	4	5		2	80.667
1	4	5		2	80.667
1	4	5		2	80.667
1	4	5		2	80.667
1	4	6		2	80.667
1	4	6		2	80.667
1	4	6		2	80.667
1	4	6		2	80.667
1	4	6		2	80.667
1	4	6		2	80.667
1	4	6		2	80.667
1	4	6		2	80.667
1	4	6		2	80.667
1	4	6		2	80.667
1	4	6		2	80.667
1	4	6		2	80.667
1	4	6		2	80.667
1	4	6		2	80.667
1	4	6		2	80.667
1	4	6		2	80.667
1	4	6		2	80.667
1	4	6		2	80.667
1	4	7		2	80.667
1	4	7		2	80.667
1	4	7		2	80.667
1	4	7		2	80.667
1	4	7		2	80.667
1	4	7		2	80.667
1	4	7		2	80.667
1	4	7		2	80.667
1	4	7		2	80.667
1	4	7		2	80.667
1	4	7		2	80.667
1	4	8		2	80.667
1	4	8		2	80.667
1	4	8		2	80.667
1	4	8		2	80.667
1	4	8		2	80.667
1	4	8		2	80.667
1	4	8		2	80.667
1	4	8		2	80.667
1	4	8		2	80.667
1	4	8		2	80.667
1	4	8		2	80.667
1	4	8		2	80.667
1	4	8		2	80.667
1	4	8		2	80.667
1	4	8		2	80.667
1	4	9		2	80.667
1	4	9		2	80.667
1	4	9		2	80.667
1	4	9		2	80.667
1	4	9		2	80.667
1	4	9		2	80.667
1	4	9		2	80.667
1	4	9		2	80.667
1	5	1		2	80.667
1	5	1		2	80.667
1	5	2		2	80.667
1	5	2		2	80.667
1	5	2		2	80.667
1	5	2		2	80.667
1	5	3		2	80.667
1	5	3		2	80.667
1	5	3		2	80.667
1	5	4		2	80.667
1	5	4		2	80.667
1	5	4		2	80.667
1	5	4		2	80.667
1	5	5		2	80.667
1	5	5		2	80.667
1	5	5		2	80.667
1	5	5		2	80.667
1	5	5		2	80.667
1	5	6		2	80.667
1	5	6		2	80.667
1	5	6		2	80.667
1	5	6		2	80.667
1	5	6		2	80.667
1	5	6		2	80.667
1	5	7		2	80.667
1	5	8		2	80.667
1	5	8		2	80.667
1	5	8		2	80.667
1	5	8		2	80.667
1	5	8		2	80.667
1	5	8		2	80.667
1	5	8		2	80.667
1	6	1		2	80.667
1	6	1		2	80.667
1	6	1		2	80.667
1	6	1		2	80.667
1	6	1		2	80.667
1	6	2		2	80.667
1	6	2		2	80.667
1	6	2		2	80.667
1	6	3		2	80.667
1	6	4		2	80.667
1	6	4		2	80.667
1	7	1		2	80.667
1	7	1		2	80.667
1	7	1		2	80.667
1	7	1		2	80.667
1	7	2		2	80.667
1	7	2		2	80.667
1	7	2		2	80.667
1	7	2		2	80.667
1	7	3		2	80.667
1	7	3		2	80.667
1	7	3		2	80.667
1	7	3		2	80.667
1	7	3		2	80.667
1	7	4		2	80.667
1	7	4		2	80.667
1	7	4		2	80.667
1	7	4		2	80.667
1	7	4		2	80.667
1	7	4		2	80.667
1	7	5		2	80.667
1	7	5		2	80.667
1	7	5		2	80.667
1	7	6		2	80.667
1	7	6		2	80.667
1	7	6		2	80.667
1	7	6		2	80.667
1	7	6		2	80.667
1	7	6		2	80.667
1	7	6		2	80.667
1	7	7		2	80.667
1	7	7		2	80.667
1	7	7		2	80.667
1	7	7		2	80.667
1	7	7		2	80.667
1	7	7		2	80.667
1	7	8		2	80.667
1	7	8		2	80.667
1	7	8		2	80.667
1	7	8		2	80.667
1	7	8		2	80.667
1	7	8		2	80.667
1	7	9		2	80.667
1	7	9		2	80.667
1	7	9		2	80.667
1	7	9		2	80.667
1	7	9		2	80.667
1	7	9		2	80.667
1	7	9		2	80.667
1	7	9		2	80.667
1	7	9		2	80.667
1	7	9		2	80.667
1	7	9		2	80.667
1	7	9		2	80.667
1	7	10		2	80.667
1	7	10		2	80.667
1	7	10		2	80.667
1	7	10		2	80.667
1	7	11		2	80.667
1	7	12		2	80.667
1	7	12		2	80.667
1	7	12		2	80.667
1	9	1		2	80.667
1	9	1		2	80.667
1	9	1		2	80.667
1	9	1		2	80.667
1	9	1		2	80.667
1	9	1		2	80.667
1	9	1		2	80.667
1	9	1		2	80.667
1	9	1		2	80.667
1	9	1		2	80.667
1	9	2		2	80.667
1	9	2		2	80.667
1	9	2		2	80.667
1	9	2		2	80.667
1	9	2		2	80.667
1	9	3		2	80.667
1	9	3		2	80.667
1	9	3		2	80.667
1	9	3		2	80.667
1	9	3		2	80.667
1	9	3		2	80.667
1	9	3		2	80.667
1	9	3		2	80.667
1	9	3		2	80.667
1	9	3		2	80.667
1	9	3		2	80.667
1	9	3		2	80.667
1	9	3		2	80.667
1	9	3		2	80.667
1	9	3		2	80.667
1	9	3		2	80.667
1	9	3		2	80.667
1	9	3		2	80.667
1	9	3		2	80.667
1	9	3		2	80.667
1	9	3		2	80.667
1	9	3		2	80.667
1	9	3		2	80.667
1	9	3		2	80.667
1	9	3		2	80.667
1	9	3		2	80.667
1	9	3		2	80.667
1	9	3		2	80.667
1	9	3		2	80.667
1	9	3		2	80.667
1	9	3		2	80.667
1	9	3		2	80.667
1	9	3		2	80.667
1	9	3		2	80.667
1	9	3		2	80.667
1	9	3		2	80.667
1	9	3		2	80.667
1	9	4		2	80.667
1	9	4		2	80.667
1	9	4		2	80.667
1	9	4		2	80.667
1	9	4		2	80.667
1	9	4		2	80.667
1	9	4		2	80.667
1	9	5		2	80.667
1	9	5		2	80.667
1	9	5		2	80.667
1	9	5		2	80.667
1	9	5		2	80.667
1	9	5		2	80.667
1	9	5		2	80.667
1	9	5		2	80.667
1	9	5		2	80.667
1	9	5		2	80.667
1	9	5		2	80.667
1	9	5		2	80.667
1	9	5		2	80.667
1	9	5		2	80.667
1	9	5		2	80.667
1	9	5		2	80.667
1	9	5		2	80.667
1	9	5		2	80.667
1	9	5		2	80.667
1	9	5		2	80.667
1	9	6		2	80.667
1	9	6		2	80.667
1	9	6		2	80.667
1	9	6		2	80.667
1	9	6		2	80.667
1	9	6		2	80.667
1	9	6		2	80.667
1	9	6		2	80.667
1	9	6		2	80.667
1	9	6		2	80.667
1	9	6		2	80.667
1	9	6		2	80.667
1	9	6		2	80.667
1	9	6		2	80.667
1	9	6		2	80.667
1	9	6		2	80.667
1	9	6		2	80.667
1	9	6		2	80.667
1	9	6		2	80.667
1	9	6		2	80.667
1	9	7		2	80.667
1	9	7		2	80.667
1	9	7		2	80.667
1	9	7		2	80.667
1	9	7		2	80.667
1	9	7		2	80.667
1	9	7		2	80.667
1	9	7		2	80.667
1	9	7		2	80.667
1	9	7		2	80.667
1	9	7		2	80.667
1	9	7		2	80.667
1	9	7		2	80.667
1	9	7		2	80.667
1	9	7		2	80.667
1	9	7		2	80.667
1	9	7		2	80.667
1	9	7		2	80.667
1	9	7		2	80.667
1	9	8		2	80.667
1	9	9		2	80.667
1	9	9		2	80.667
1	9	9		2	80.667
1	9	9		2	80.667
1	9	9		2	80.667
1	9	9		2	80.667
1	9	9		2	80.667
1	9	9		2	80.667
1	9	10		2	80.667
1	9	10		2	80.667
1	9	10		2	80.667
1	9	10		2	80.667
[truncated: 538,187+ more rows]

## Sheet: Gilad
nOVH=1	sample	bone type 1=lam	Volume
1	1	1	75.289
1	1	1	75.289
1	1	1	75.289
1	1	1	75.289
1	1	1	75.289
1	1	1	75.289
1	1	1	75.289
1	1	1	75.289
1	1	1	75.289
1	1	1	75.289
1	1	1	75.289
1	1	1	75.289
1	1	1	75.289
1	1	1	75.289
1	1	1	75.289
1	1	1	75.289
1	1	1	75.289
1	1	1	75.289
1	1	1	75.289
1	1	1	75.289
1	1	1	75.289
1	1	1	75.289
1	1	1	75.289
1	1	1	75.289
1	1	1	75.289
1	1	1	75.289
1	1	1	75.289
1	1	1	75.289
1	1	1	75.289
1	1	1	75.289
1	1	1	75.289
1	1	1	75.289
1	1	1	75.289
1	1	1	75.289
1	1	1	75.289
1	1	1	75.289
1	3	1	75.289
1	3	1	75.289
1	3	1	75.289
1	3	1	75.289
1	3	1	75.289
1	3	1	75.289
1	3	1	75.289
1	3	1	75.289
1	3	1	75.289
1	3	1	75.289
1	3	1	75.289
1	3	1	75.289
1	3	1	75.289
1	3	1	75.289
1	3	1	75.289
1	3	1	75.289
1	3	1	75.289
1	3	1	75.289
1	3	1	75.289
1	3	1	75.289
1	3	1	75.289
1	3	1	75.289
1	3	1	75.289
1	3	1	75.289
1	3	1	75.289
1	3	1	75.289
1	3	1	75.289
1	3	1	75.289
1	3	1	75.289
1	3	1	75.289
1	3	1	75.289
1	3	1	75.289
1	3	1	75.289
1	3	1	75.289
1	3	1	75.289
1	3	1	75.289
1	3	1	75.289
1	3	1	75.289
1	3	1	75.289
1	3	1	75.289
1	3	1	75.289
1	3	1	75.289
1	3	1	75.289
1	3	1	75.289
1	3	1	75.289
1	4	1	75.289
1	4	1	75.289
1	4	1	75.289
1	4	1	75.289
1	4	1	75.289
1	4	1	75.289
1	4	1	75.289
1	4	1	75.289
1	4	1	75.289
1	4	1	75.289
1	4	1	75.289
1	4	1	75.289
1	4	1	75.289
1	4	1	75.289
1	4	1	75.289
1	4	1	75.289
1	4	1	75.289
1	4	1	75.289
1	4	1	75.289
1	4	1	75.289
1	4	1	75.289
1	4	1	75.289
1	4	1	75.289
1	4	1	75.289
1	4	1	75.289
1	4	1	75.289
1	4	1	75.289
1	4	1	75.289
1	4	1	75.289
1	4	1	75.289
1	4	1	75.289
1	4	1	75.289
1	4	1	75.289
1	4	1	75.289
1	4	1	75.289
1	4	1	75.289
1	4	1	75.289
1	4	1	75.289
1	4	1	75.289
1	4	1	75.289
1	4	1	75.289
1	4	1	75.289
1	4	1	75.289
1	4	1	75.289
1	4	1	75.289
1	4	1	75.289
1	4	1	75.289
1	4	1	75.289
1	4	1	75.289
1	4	1	75.289
1	4	1	75.289
1	4	1	75.289
1	4	1	75.289
1	4	1	75.289
1	4	1	75.289
1	4	1	75.289
1	4	1	75.289
1	4	1	75.289
1	4	1	75.289
1	4	1	75.289
1	4	1	75.289
1	4	1	75.289
1	4	1	75.289
1	4	1	75.289
1	4	1	75.289
1	4	1	75.289
1	5	1	75.289
1	5	1	75.289
1	5	1	75.289
1	5	1	75.289
1	5	1	75.289
1	5	1	75.289
1	5	1	75.289
1	5	1	75.289
1	5	1	75.289
1	5	1	75.289
1	5	1	75.289
1	5	1	75.289
1	5	1	75.289
1	5	1	75.289
1	5	1	75.289
1	5	1	75.289
1	5	1	75.289
1	5	1	75.289
1	5	1	75.289
1	5	1	75.289
1	5	1	75.289
1	5	1	75.289
1	5	1	75.289
1	5	1	75.289
1	5	1	75.289
1	5	1	75.289
1	5	1	75.289
1	5	1	75.289
1	5	1	75.289
1	5	1	75.289
1	5	1	75.289
1	5	1	75.289
1	5	1	75.289
1	5	1	75.289
1	5	1	75.289
1	5	1	75.289
1	5	1	75.289
1	5	1	75.289
1	5	1	75.289
1	5	1	75.289
1	5	1	75.289
1	5	1	75.289
1	5	1	75.289
1	5	1	75.289
1	5	1	75.289
1	5	1	75.289
1	5	1	75.289
1	5	1	75.289
1	5	1	75.289
1	5	1	75.289
1	6	1	75.289
1	6	1	75.289
1	6	1	75.289
1	6	1	75.289
1	6	1	75.289
1	6	1	75.289
1	7	1	75.289
1	7	1	75.289
1	7	1	75.289
1	7	1	75.289
1	7	1	75.289
1	7	1	75.289
1	7	1	75.289
1	7	1	75.289
1	7	1	75.289
1	7	1	75.289
1	7	1	75.289
1	7	1	75.289
1	7	1	75.289
1	7	1	75.289
1	7	1	75.289
1	7	1	75.289
1	7	1	75.289
1	7	1	75.289
1	7	1	75.289
1	7	1	75.289
1	7	1	75.289
1	7	1	75.289
1	7	1	75.289
1	7	1	75.289
1	7	1	75.289
1	7	1	75.289
1	7	1	75.289
1	7	1	75.289
1	7	1	75.289
1	7	1	75.289
1	7	1	75.289
1	7	1	75.289
1	7	1	75.289
1	7	1	75.289
1	7	1	75.289
1	7	1	75.289
1	9	1	75.289
1	9	1	75.289
1	9	1	75.289
1	9	1	75.289
1	9	1	75.289
1	9	1	75.289
1	9	1	75.289
1	9	1	75.289
1	9	1	75.289
1	9	1	75.289
1	9	1	75.289
1	9	1	75.289
1	9	1	75.289
1	9	1	75.289
1	9	1	75.289
1	9	1	75.289
1	9	1	75.289
1	9	1	75.289
1	9	1	75.289
1	9	1	75.289
1	9	1	75.289
1	9	1	75.289
1	9	1	75.289
1	9	1	75.289
1	9	1	75.289
1	9	1	75.289
1	9	1	75.289
1	9	1	75.289
1	9	1	75.289
1	9	1	75.289
1	9	1	75.289
1	9	1	75.289
1	9	1	75.289
1	9	1	75.289
1	9	1	75.289
1	9	1	75.289
1	9	1	75.289
1	9	1	75.289
1	9	1	75.289
1	9	1	75.289
1	9	1	75.289
1	9	1	75.289
1	9	1	75.289
1	9	1	75.289
1	9	1	75.289
1	9	1	75.289
1	9	1	75.289
1	9	1	75.289
1	9	1	75.289
1	9	1	75.289
1	9	1	75.289
1	9	1	75.289
1	9	1	75.289
1	9	1	75.289
1	9	1	75.289
1	9	1	75.289
1	9	1	75.289
1	9	1	75.289
1	9	1	75.289
1	9	1	75.289
1	9	1	75.289
1	9	1	75.289
1	9	1	75.289
1	9	1	75.289
1	9	1	75.289
1	9	1	75.289
1	9	1	75.289
1	9	1	75.289
1	9	1	75.289
1	9	1	75.289
1	9	1	75.289
1	9	1	75.289
1	9	1	75.289
1	9	1	75.289
1	9	1	75.289
1	9	1	75.289
1	9	1	75.289
1	9	1	75.289
1	9	1	75.289
1	9	1	75.289
1	9	1	75.289
1	9	1	75.289
1	9	1	75.289
1	9	1	75.289
1	9	1	75.289
1	9	1	75.289
1	9	1	75.289
1	9	1	75.289
1	9	1	75.289
1	9	1	75.289
1	9	1	75.289
1	9	1	75.289
1	9	1	75.289
1	9	1	75.289
1	9	1	75.289
1	9	1	75.289
1	9	1	75.289
1	9	1	75.289
1	9	1	75.289
1	9	1	75.289
1	9	1	75.289
1	9	1	75.289
1	9	1	75.289
1	9	1	75.289
1	9	1	75.289
1	9	1	75.289
1	9	1	75.289
1	9	1	75.289
1	9	1	75.289
1	9	1	75.289
1	9	1	75.289
1	9	1	75.289
1	9	1	75.289
1	9	1	75.289
1	9	1	75.289
1	9	1	75.289
1	9	1	75.289
1	9	1	75.289
1	9	1	75.289
1	9	1	75.289
1	9	1	75.289
1	9	1	75.289
1	9	1	75.289
1	10	1	75.289
1	10	1	75.289
1	10	1	75.289
1	10	1	75.289
1	10	1	75.289
1	10	1	75.289
1	10	1	75.289
1	10	1	75.289
1	10	1	75.289
1	10	1	75.289
1	10	1	75.289
1	10	1	75.289
1	10	1	75.289
1	10	1	75.289
1	10	1	75.289
1	10	1	75.289
1	10	1	75.289
1	10	1	75.289
1	10	1	75.289
1	10	1	75.289
1	10	1	75.289
1	10	1	75.289
1	10	1	75.289
1	10	1	75.289
1	10	1	75.289
1	10	1	75.289
1	10	1	75.289
1	10	1	75.289
1	1	2	75.289
1	1	2	75.289
1	1	2	75.289
1	1	2	75.289
1	1	2	75.289
1	1	2	75.289
1	1	2	75.289
1	1	2	75.289
1	1	2	75.289
1	1	2	75.289
1	1	2	75.289
1	1	2	75.289
1	1	2	75.289
1	1	2	75.289
1	1	2	75.289
1	1	2	75.289
1	1	2	75.289
1	1	2	75.289
1	1	2	75.289
1	1	2	75.289
1	1	2	75.289
1	1	2	75.289
1	1	2	75.289
1	1	2	75.289
1	1	2	75.289
1	1	2	75.289
1	1	2	75.289
1	1	2	75.289
1	1	2	75.289
1	1	2	75.289
1	1	2	75.289
1	1	2	75.289
1	1	2	75.289
1	1	2	75.289
1	1	2	75.289
1	1	2	75.289
1	10	2	75.289
1	10	2	75.289
1	10	2	75.289
1	10	2	75.289
1	10	2	75.289
1	10	2	75.289
1	10	2	75.289
1	10	2	75.289
1	10	2	75.289
1	10	2	75.289
1	10	2	75.289
1	10	2	75.289
1	10	2	75.289
1	10	2	75.289
1	10	2	75.289
1	10	2	75.289
1	10	2	75.289
1	10	2	75.289
1	10	2	75.289
1	10	2	75.289
1	10	2	75.289
1	10	2	75.289
1	10	2	75.289
1	10	2	75.289
1	10	2	75.289
1	10	2	75.289
1	10	2	75.289
1	10	2	75.289
1	10	2	75.289
1	10	2	75.289
1	10	2	75.289
1	10	2	75.289
1	10	2	75.289
1	10	2	75.289
1	10	2	75.289
1	10	2	75.289
1	10	2	75.289
1	10	2	75.289
1	10	2	75.289
1	10	2	75.289
1	10	2	75.289
1	10	2	75.289
1	10	2	75.289
1	10	2	75.289
1	10	2	75.289
1	10	2	75.289
1	10	2	75.289
1	10	2	75.289
1	10	2	75.289
1	10	2	75.289
1	10	2	75.289
1	10	2	75.289
1	10	2	75.289
1	3	2	75.289
1	3	2	75.289
1	3	2	75.289
1	3	2	75.289
1	3	2	75.289
1	3	2	75.289
1	3	2	75.289
1	3	2	75.289
1	3	2	75.289
1	3	2	75.289
1	3	2	75.289
1	3	2	75.289
1	3	2	75.289
1	3	2	75.289
1	3	2	75.289
1	3	2	75.289
1	3	2	75.289
1	3	2	75.289
1	3	2	75.289
1	3	2	75.289
1	3	2	75.289
1	3	2	75.289
1	3	2	75.289
1	3	2	75.289
1	3	2	75.289
1	3	2	75.289
1	3	2	75.289
1	3	2	75.289
1	3	2	75.289
1	3	2	75.289
1	3	2	75.289
1	3	2	75.289
1	3	2	75.289
1	3	2	75.289
1	3	2	75.289
1	3	2	75.289
1	3	2	75.289
1	3	2	75.289
1	3	2	75.289
1	3	2	75.289
1	3	2	75.289
1	4	2	75.289
1	4	2	75.289
1	4	2	75.289
1	4	2	75.289
1	4	2	75.289
1	4	2	75.289
1	4	2	75.289
1	4	2	75.289
1	4	2	75.289
1	4	2	75.289
1	4	2	75.289
1	4	2	75.289
1	4	2	75.289
1	4	2	75.289
1	4	2	75.289
1	4	2	75.289
1	4	2	75.289
1	4	2	75.289
1	4	2	75.289
1	4	2	75.289
1	4	2	75.289
1	4	2	75.289
1	4	2	75.289
1	4	2	75.289
1	4	2	75.289
1	4	2	75.289
1	4	2	75.289
1	4	2	75.289
1	4	2	75.289
1	4	2	75.289
1	4	2	75.289
1	4	2	75.289
1	4	2	75.289
1	4	2	75.289
1	4	2	75.289
1	4	2	75.289
1	4	2	75.289
1	4	2	75.289
1	4	2	75.289
1	4	2	75.289
1	4	2	75.289
1	4	2	75.289
1	4	2	75.289
1	4	2	75.289
1	4	2	75.289
1	4	2	75.289
1	4	2	75.289
1	4	2	75.289
1	4	2	75.289
1	4	2	75.289
1	4	2	75.289
1	4	2	75.289
1	4	2	75.289
1	4	2	75.289
1	4	2	75.289
1	4	2	75.289
1	4	2	75.289
1	4	2	75.289
1	4	2	75.289
1	4	2	75.289
1	4	2	75.289
1	4	2	75.289
1	4	2	75.289
1	4	2	75.289
1	4	2	75.289
1	4	2	75.289
1	4	2	75.289
1	4	2	75.289
1	4	2	75.289
1	4	2	75.289
1	4	2	75.289
1	4	2	75.289
1	4	2	75.289
1	4	2	75.289
1	4	2	75.289
1	4	2	75.289
1	4	2	75.289
1	4	2	75.289
1	4	2	75.289
1	4	2	75.289
1	4	2	75.289
1	4	2	75.289
1	4	2	75.289
1	4	2	75.289
1	4	2	75.289
1	4	2	75.289
1	4	2	75.289
1	4	2	75.289
1	4	2	75.289
1	4	2	75.289
1	4	2	75.289
1	4	2	75.289
1	4	2	75.289
1	4	2	75.289
1	4	2	75.289
1	4	2	75.289
1	4	2	75.289
1	4	2	75.289
1	4	2	75.289
1	4	2	75.289
1	4	2	75.289
1	4	2	75.289
1	4	2	75.289
1	4	2	75.289
1	4	2	75.289
1	4	2	75.289
1	4	2	75.289
1	4	2	75.289
1	4	2	75.289
1	4	2	75.289
1	4	2	75.289
1	4	2	75.289
1	4	2	75.289
1	4	2	75.289
1	4	2	75.289
1	4	2	75.289
1	5	2	75.289
1	5	2	75.289
1	5	2	75.289
1	5	2	75.289
1	5	2	75.289
1	5	2	75.289
1	5	2	75.289
1	5	2	75.289
1	5	2	75.289
1	5	2	75.289
1	5	2	75.289
1	5	2	75.289
1	5	2	75.289
1	5	2	75.289
1	5	2	75.289
1	5	2	75.289
1	5	2	75.289
1	5	2	75.289
1	5	2	75.289
1	5	2	75.289
1	5	2	75.289
1	5	2	75.289
1	5	2	75.289
1	5	2	75.289
1	5	2	75.289
1	5	2	75.289
1	5	2	75.289
1	5	2	75.289
1	5	2	75.289
1	5	2	75.289
1	5	2	75.289
1	5	2	75.289
1	5	2	75.289
1	5	2	75.289
1	5	2	75.289
1	5	2	75.289
1	5	2	75.289
1	6	2	75.289
1	6	2	75.289
1	6	2	75.289
1	6	2	75.289
1	6	2	75.289
1	6	2	75.289
1	6	2	75.289
1	6	2	75.289
1	6	2	75.289
1	6	2	75.289
1	7	2	75.289
1	7	2	75.289
1	7	2	75.289
1	7	2	75.289
1	7	2	75.289
1	7	2	75.289
1	7	2	75.289
1	7	2	75.289
1	7	2	75.289
1	7	2	75.289
1	7	2	75.289
1	7	2	75.289
1	7	2	75.289
1	7	2	75.289
1	7	2	75.289
1	7	2	75.289
1	7	2	75.289
1	7	2	75.289
1	7	2	75.289
1	7	2	75.289
1	7	2	75.289
1	7	2	75.289
1	7	2	75.289
1	7	2	75.289
1	7	2	75.289
1	7	2	75.289
1	7	2	75.289
1	7	2	75.289
1	7	2	75.289
1	7	2	75.289
1	7	2	75.289
1	7	2	75.289
1	7	2	75.289
1	7	2	75.289
1	7	2	75.289
1	7	2	75.289
1	7	2	75.289
1	7	2	75.289
1	7	2	75.289
1	7	2	75.289
1	7	2	75.289
1	7	2	75.289
1	7	2	75.289
1	7	2	75.289
1	7	2	75.289
1	7	2	75.289
1	7	2	75.289
1	7	2	75.289
1	7	2	75.289
1	7	2	75.289
1	7	2	75.289
1	7	2	75.289
1	7	2	75.289
1	7	2	75.289
1	7	2	75.289
1	7	2	75.289
1	7	2	75.289
1	9	2	75.289
1	9	2	75.289
1	9	2	75.289
1	9	2	75.289
1	9	2	75.289
1	9	2	75.289
1	9	2	75.289
1	9	2	75.289
1	9	2	75.289
1	9	2	75.289
1	9	2	75.289
1	9	2	75.289
1	9	2	75.289
1	9	2	75.289
1	9	2	75.289
1	9	2	75.289
1	9	2	75.289
1	9	2	75.289
1	9	2	75.289
1	9	2	75.289
1	9	2	75.289
1	9	2	75.289
1	9	2	75.289
1	9	2	75.289
1	9	2	75.289
1	9	2	75.289
1	9	2	75.289
1	9	2	75.289
1	9	2	75.289
1	9	2	75.289
1	9	2	75.289
1	9	2	75.289
1	9	2	75.289
1	9	2	75.289
1	9	2	75.289
1	9	2	75.289
1	9	2	75.289
1	9	2	75.289
1	9	2	75.289
1	9	2	75.289
1	9	2	75.289
1	9	2	75.289
1	9	2	75.289
1	9	2	75.289
1	9	2	75.289
1	9	2	75.289
1	9	2	75.289
1	9	2	75.289
1	9	2	75.289
1	9	2	75.289
1	9	2	75.289
1	9	2	75.289
1	9	2	75.289
1	9	2	75.289
1	9	2	75.289
1	9	2	75.289
1	9	2	75.289
1	9	2	75.289
1	9	2	75.289
1	9	2	75.289
1	9	2	75.289
1	9	2	75.289
1	9	2	75.289
1	9	2	75.289
1	9	2	75.289
1	9	2	75.289
1	9	2	75.289
1	9	2	75.289
1	9	2	75.289
1	9	2	75.289
1	9	2	75.289
1	9	2	75.289
1	9	2	75.289
1	9	2	75.289
1	9	2	75.289
1	9	2	75.289
1	9	2	75.289
1	9	2	75.289
1	9	2	75.289
1	9	2	75.289
1	9	2	75.289
1	9	2	75.289
1	9	2	75.289
1	9	2	75.289
1	9	2	75.289
1	9	2	75.289
1	9	2	75.289
1	9	2	75.289
1	9	2	75.289
1	9	2	75.289
1	9	2	75.289
1	9	2	75.289
1	9	2	75.289
1	9	2	75.289
1	9	2	75.289
1	9	2	75.289
1	9	2	75.289
1	9	2	75.289
1	9	2	75.289
1	9	2	75.289
1	9	2	75.289
1	9	2	75.289
1	9	2	75.289
1	9	2	75.289
1	9	2	75.289
1	9	2	75.289
1	9	2	75.289
1	9	2	75.289
1	9	2	75.289
1	9	2	75.289
1	9	2	75.289
1	9	2	75.289
1	9	2	75.289
1	9	2	75.289
1	9	2	75.289
1	9	2	75.289
1	9	2	75.289
1	9	2	75.289
1	9	2	75.289
1	9	2	75.289
1	9	2	75.289
1	9	2	75.289
1	9	2	75.289
1	9	2	75.289
1	9	2	75.289
1	9	2	75.289
1	9	2	75.289
1	9	2	75.289
1	1	2	75.289
1	1	2	75.289
1	1	2	75.289
1	1	2	75.289
1	1	2	75.289
1	1	2	75.289
1	1	2	75.289
1	1	2	75.289
1	1	2	75.289
1	1	2	75.289
1	1	2	75.289
1	1	2	75.289
1	1	2	75.289
1	1	2	75.289
1	1	2	75.289
1	1	2	75.289
1	1	2	75.289
1	1	2	75.289
1	1	2	75.289
1	1	2	75.289
1	1	2	75.289
1	1	2	75.289
1	1	2	75.289
1	1	2	75.289
1	1	2	75.289
1	1	2	75.289
1	1	2	75.289
1	1	2	75.289
1	1	2	75.289
1	1	2	75.289
1	1	2	75.289
1	1	2	75.289
1	1	2	75.289
1	4	2	75.289
1	4	2	75.289
1	4	2	75.289
1	4	2	75.289
1	4	2	75.289
1	4	2	75.289
1	4	2	75.289
1	4	2	75.289
1	4	2	75.289
1	4	2	75.289
1	4	2	75.289
1	4	2	75.289
1	4	2	75.289
1	4	2	75.289
1	4	2	75.289
1	4	2	75.289
1	4	2	75.289
1	4	2	75.289
1	4	2	75.289
1	4	2	75.289
1	4	2	75.289
1	4	2	75.289
1	4	2	75.289
1	4	2	75.289
1	4	2	75.289
1	4	2	75.289
1	4	2	75.289
1	4	2	75.289
1	4	2	75.289
1	4	2	75.289
1	4	2	75.289
1	4	2	75.289
1	4	2	75.289
1	4	2	75.289
1	4	2	75.289
1	4	2	75.289
1	4	2	75.289
1	4	2	75.289
1	4	2	75.289
1	4	2	75.289
1	4	2	75.289
1	4	2	75.289
1	4	2	75.289
1	4	2	75.289
1	4	2	75.289
1	4	2	75.289
1	4	2	75.289
1	4	2	75.289
1	4	2	75.289
1	4	2	75.289
1	4	2	75.289
1	4	2	75.289
1	4	2	75.289
1	4	2	75.289
1	4	2	75.289
1	4	2	75.289
1	4	2	75.289
1	4	2	75.289
1	4	2	75.289
1	4	2	75.289
1	4	2	75.289
1	4	2	75.289
1	4	2	75.289
1	4	2	75.289
1	4	2	75.289
1	4	2	75.289
1	4	2	75.289
1	4	2	75.289
1	4	2	75.289
1	4	2	75.289
1	4	2	75.289
1	4	2	75.289
1	4	2	75.289
1	4	2	75.289
1	4	2	75.289
1	4	2	75.289
1	4	2	75.289
1	4	2	75.289
1	4	2	75.289
1	4	2	75.289
1	4	2	75.289
1	4	2	75.289
1	4	2	75.289
1	4	2	75.289
1	4	2	75.289
1	4	2	75.289
1	4	2	75.289
1	4	2	75.289
1	4	2	75.289
1	4	2	75.289
1	4	2	75.289
1	4	2	75.289
1	4	2	75.289
1	4	2	75.289
1	4	2	75.289
1	4	2	75.289
1	4	2	75.289
1	4	2	75.289
1	4	2	75.289
1	4	2	75.289
1	4	2	75.289
1	4	2	75.289
1	4	2	75.289
1	4	2	75.289
1	4	2	75.289
1	4	2	75.289
1	4	2	75.289
1	4	2	75.289
1	4	2	75.289
1	4	2	75.289
1	4	2	75.289
1	4	2	75.289
1	4	2	75.289
1	4	2	75.289
1	4	2	75.289
1	4	2	75.289
1	4	2	75.289
1	4	2	75.289
1	4	2	75.289
1	4	2	75.289
1	4	2	75.289
1	4	2	75.289
1	4	2	75.289
1	4	2	75.289
1	4	2	75.289
1	4	2	75.289
1	4	2	75.289
1	4	2	75.289
1	4	2	75.289
1	4	2	75.289
1	4	2	75.289
1	4	2	75.289
1	4	2	75.289
1	4	2	75.289
1	4	2	75.289
1	4	2	75.289
1	4	2	75.289
1	4	2	75.289
1	4	2	75.289
1	4	2	75.289
1	4	2	75.289
1	4	2	75.289
1	4	2	75.289
1	4	2	75.289
1	4	2	75.289
1	4	2	75.289
1	4	2	75.289
1	4	2	75.289
1	4	2	75.289
1	4	2	75.289
1	4	2	75.289
1	4	2	75.289
1	4	2	75.289
1	4	2	75.289
1	4	2	75.289
1	4	2	75.289
1	4	2	75.289
1	4	2	75.289
1	6	2	75.289
1	6	2	75.289
1	6	2	75.289
1	6	2	75.289
1	6	2	75.289
1	6	2	75.289
1	6	2	75.289
1	6	2	75.289
1	6	2	75.289
1	6	2	75.289
1	9	2	75.289
1	9	2	75.289
1	9	2	75.289
1	9	2	75.289
1	9	2	75.289
1	9	2	75.289
1	9	2	75.289
1	9	2	75.289
1	9	2	75.289
1	9	2	75.289
1	9	2	75.289
1	9	2	75.289
1	9	2	75.289
1	9	2	75.289
1	9	2	75.289
1	9	2	75.289
1	9	2	75.289
1	9	2	75.289
1	1	1	80.667
1	1	1	80.667
1	1	1	80.667
1	1	1	80.667
1	1	1	80.667
1	1	1	80.667
1	1	1	80.667
1	1	1	80.667
1	1	1	80.667
1	1	1	80.667
1	1	1	80.667
1	1	1	80.667
1	1	1	80.667
1	1	1	80.667
1	1	1	80.667
1	1	1	80.667
1	1	1	80.667
1	1	1	80.667
1	1	1	80.667
1	1	1	80.667
1	1	1	80.667
1	1	1	80.667
1	1	1	80.667
1	1	1	80.667
1	1	1	80.667
1	1	1	80.667
1	1	1	80.667
1	1	1	80.667
1	1	1	80.667
1	1	1	80.667
1	1	1	80.667
1	1	1	80.667
1	1	1	80.667
1	3	1	80.667
1	3	1	80.667
1	3	1	80.667
1	3	1	80.667
1	3	1	80.667
1	3	1	80.667
1	3	1	80.667
1	3	1	80.667
1	3	1	80.667
1	3	1	80.667
1	3	1	80.667
1	3	1	80.667
1	3	1	80.667
1	3	1	80.667
1	3	1	80.667
1	3	1	80.667
1	3	1	80.667
1	3	1	80.667
1	3	1	80.667
1	3	1	80.667
1	3	1	80.667
1	3	1	80.667
1	3	1	80.667
1	3	1	80.667
1	3	1	80.667
1	3	1	80.667
1	3	1	80.667
1	3	1	80.667
1	3	1	80.667
1	3	1	80.667
1	3	1	80.667
1	3	1	80.667
1	3	1	80.667
1	3	1	80.667
1	3	1	80.667
1	3	1	80.667
1	3	1	80.667
1	3	1	80.667
1	3	1	80.667
1	4	1	80.667
1	4	1	80.667
1	4	1	80.667
1	4	1	80.667
1	4	1	80.667
1	4	1	80.667
1	4	1	80.667
1	4	1	80.667
1	4	1	80.667
1	4	1	80.667
1	4	1	80.667
1	4	1	80.667
1	4	1	80.667
1	4	1	80.667
1	4	1	80.667
1	4	1	80.667
1	4	1	80.667
1	4	1	80.667
1	4	1	80.667
1	4	1	80.667
1	4	1	80.667
1	4	1	80.667
1	4	1	80.667
1	4	1	80.667
1	4	1	80.667
1	4	1	80.667
1	4	1	80.667
1	4	1	80.667
1	4	1	80.667
1	4	1	80.667
1	4	1	80.667
1	4	1	80.667
1	4	1	80.667
1	4	1	80.667
1	4	1	80.667
1	4	1	80.667
1	4	1	80.667
1	4	1	80.667
1	4	1	80.667
1	4	1	80.667
1	4	1	80.667
1	4	1	80.667
1	4	1	80.667
1	4	1	80.667
1	4	1	80.667
1	4	1	80.667
1	4	1	80.667
1	4	1	80.667
1	4	1	80.667
1	4	1	80.667
1	4	1	80.667
1	4	1	80.667
1	4	1	80.667
1	4	1	80.667
1	4	1	80.667
1	4	1	80.667
1	4	1	80.667
1	4	1	80.667
1	4	1	80.667
1	4	1	80.667
1	4	1	80.667
1	4	1	80.667
1	4	1	80.667
1	4	1	80.667
1	4	1	80.667
1	4	1	80.667
1	4	1	80.667
1	4	1	80.667
1	4	1	80.667
1	4	1	80.667
1	4	1	80.667
1	5	1	80.667
1	5	1	80.667
1	5	1	80.667
1	5	1	80.667
1	5	1	80.667
1	5	1	80.667
1	5	1	80.667
1	5	1	80.667
1	5	1	80.667
1	5	1	80.667
1	5	1	80.667
1	5	1	80.667
1	5	1	80.667
1	5	1	80.667
1	5	1	80.667
1	5	1	80.667
1	5	1	80.667
1	5	1	80.667
1	5	1	80.667
1	5	1	80.667
1	5	1	80.667
1	5	1	80.667
1	5	1	80.667
1	5	1	80.667
1	5	1	80.667
1	5	1	80.667
1	5	1	80.667
1	5	1	80.667
1	5	1	80.667
1	5	1	80.667
1	5	1	80.667
1	5	1	80.667
1	5	1	80.667
1	5	1	80.667
1	5	1	80.667
1	5	1	80.667
1	5	1	80.667
1	5	1	80.667
1	5	1	80.667
1	5	1	80.667
1	5	1	80.667
1	5	1	80.667
1	5	1	80.667
1	5	1	80.667
1	5	1	80.667
1	5	1	80.667
1	6	1	80.667
1	6	1	80.667
1	6	1	80.667
1	6	1	80.667
1	6	1	80.667
1	6	1	80.667
1	6	1	80.667
1	7	1	80.667
1	7	1	80.667
1	7	1	80.667
1	7	1	80.667
1	7	1	80.667
1	7	1	80.667
1	7	1	80.667
1	7	1	80.667
1	7	1	80.667
1	7	1	80.667
1	7	1	80.667
1	7	1	80.667
1	7	1	80.667
1	7	1	80.667
1	7	1	80.667
1	7	1	80.667
1	7	1	80.667
1	7	1	80.667
1	7	1	80.667
1	7	1	80.667
1	7	1	80.667
1	7	1	80.667
1	7	1	80.667
1	7	1	80.667
1	7	1	80.667
1	7	1	80.667
1	7	1	80.667
1	7	1	80.667
1	7	1	80.667
1	7	1	80.667
1	7	1	80.667
1	7	1	80.667
1	7	1	80.667
1	7	1	80.667
1	7	1	80.667
1	7	1	80.667
1	7	1	80.667
1	7	1	80.667
1	7	1	80.667
1	7	1	80.667
1	7	1	80.667
1	7	1	80.667
1	7	1	80.667
1	7	1	80.667
1	7	1	80.667
1	7	1	80.667
1	9	1	80.667
1	9	1	80.667
1	9	1	80.667
1	9	1	80.667
1	9	1	80.667
1	9	1	80.667
1	9	1	80.667
1	9	1	80.667
1	9	1	80.667
1	9	1	80.667
1	9	1	80.667
1	9	1	80.667
1	9	1	80.667
1	9	1	80.667
1	9	1	80.667
1	9	1	80.667
1	9	1	80.667
1	9	1	80.667
1	9	1	80.667
1	9	1	80.667
1	9	1	80.667
1	9	1	80.667
1	9	1	80.667
1	9	1	80.667
1	9	1	80.667
1	9	1	80.667
1	9	1	80.667
1	9	1	80.667
1	9	1	80.667
1	9	1	80.667
1	9	1	80.667
1	9	1	80.667
1	9	1	80.667
1	9	1	80.667
1	9	1	80.667
1	9	1	80.667
1	9	1	80.667
1	9	1	80.667
1	9	1	80.667
1	9	1	80.667
1	9	1	80.667
1	9	1	80.667
1	9	1	80.667
1	9	1	80.667
1	9	1	80.667
1	9	1	80.667
1	9	1	80.667
1	9	1	80.667
1	9	1	80.667
1	9	1	80.667
1	9	1	80.667
1	9	1	80.667
1	9	1	80.667
1	9	1	80.667
1	9	1	80.667
1	9	1	80.667
1	9	1	80.667
1	9	1	80.667
1	9	1	80.667
1	9	1	80.667
1	9	1	80.667
1	9	1	80.667
1	9	1	80.667
1	9	1	80.667
1	9	1	80.667
1	9	1	80.667
1	9	1	80.667
1	9	1	80.667
1	9	1	80.667
1	9	1	80.667
1	9	1	80.667
1	9	1	80.667
1	9	1	80.667
1	9	1	80.667
1	9	1	80.667
1	9	1	80.667
1	9	1	80.667
1	9	1	80.667
1	9	1	80.667
1	9	1	80.667
1	9	1	80.667
1	9	1	80.667
1	9	1	80.667
1	9	1	80.667
1	9	1	80.667
1	9	1	80.667
1	9	1	80.667
1	9	1	80.667
1	9	1	80.667
1	9	1	80.667
1	9	1	80.667
1	9	1	80.667
1	9	1	80.667
1	9	1	80.667
1	9	1	80.667
1	9	1	80.667
1	9	1	80.667
1	9	1	80.667
1	9	1	80.667
1	9	1	80.667
1	9	1	80.667
1	9	1	80.667
1	9	1	80.667
1	9	1	80.667
1	9	1	80.667
1	9	1	80.667
1	9	1	80.667
1	9	1	80.667
1	9	1	80.667
1	9	1	80.667
1	9	1	80.667
1	9	1	80.667
1	9	1	80.667
1	9	1	80.667
1	9	1	80.667
1	9	1	80.667
1	9	1	80.667
1	9	1	80.667
1	9	1	80.667
1	9	1	80.667
1	9	1	80.667
1	9	1	80.667
1	9	1	80.667
1	9	1	80.667
1	9	1	80.667
1	9	1	80.667
1	9	1	80.667
1	9	1	80.667
1	9	1	80.667
1	9	1	80.667
1	9	1	80.667
1	9	1	80.667
1	9	1	80.667
1	9	1	80.667
1	9	1	80.667
1	9	1	80.667
1	9	1	80.667
1	9	1	80.667
1	9	1	80.667
1	9	1	80.667
1	9	1	80.667
1	9	1	80.667
1	9	1	80.667
1	9	1	80.667
1	9	1	80.667
1	9	1	80.667
1	9	1	80.667
1	9	1	80.667
1	9	1	80.667
1	9	1	80.667
1	9	1	80.667
1	9	1	80.667
1	9	1	80.667
1	9	1	80.667
1	10	1	80.667
1	10	1	80.667
1	10	1	80.667
1	10	1	80.667
1	10	1	80.667
1	10	1	80.667
1	10	1	80.667
1	10	1	80.667
1	10	1	80.667
1	10	1	80.667
1	10	1	80.667
1	10	1	80.667
1	10	1	80.667
1	10	1	80.667
1	10	1	80.667
1	10	1	80.667
1	10	1	80.667
1	10	1	80.667
1	10	1	80.667
1	10	1	80.667
1	10	1	80.667
1	10	1	80.667
1	10	1	80.667
1	10	1	80.667
1	10	1	80.667
1	10	1	80.667
1	10	1	80.667
1	10	1	80.667
1	10	1	80.667
1	10	1	80.667
1	10	1	80.667
1	10	1	80.667
1	10	1	80.667
1	10	1	80.667
1	10	1	80.667
1	10	1	80.667
1	10	1	80.667
1	1	2	80.667
1	1	2	80.667
1	1	2	80.667
1	1	2	80.667
1	1	2	80.667
1	1	2	80.667
1	1	2	80.667
1	1	2	80.667
1	1	2	80.667
1	1	2	80.667
1	1	2	80.667
1	1	2	80.667
1	1	2	80.667
1	1	2	80.667
1	1	2	80.667
1	1	2	80.667
1	1	2	80.667
1	1	2	80.667
1	1	2	80.667
1	1	2	80.667
1	1	2	80.667
1	1	2	80.667
1	1	2	80.667
1	1	2	80.667
1	1	2	80.667
1	1	2	80.667
1	1	2	80.667
1	1	2	80.667
1	1	2	80.667
1	1	2	80.667
1	1	2	80.667
1	1	2	80.667
1	1	2	80.667
1	10	2	80.667
1	10	2	80.667
1	10	2	80.667
1	10	2	80.667
1	10	2	80.667
1	10	2	80.667
1	10	2	80.667
1	10	2	80.667
1	10	2	80.667
1	10	2	80.667
1	10	2	80.667
1	10	2	80.667
1	10	2	80.667
1	10	2	80.667
1	10	2	80.667
1	10	2	80.667
1	10	2	80.667
1	10	2	80.667
1	10	2	80.667
1	10	2	80.667
1	10	2	80.667
1	10	2	80.667
1	10	2	80.667
1	10	2	80.667
1	10	2	80.667
1	10	2	80.667
1	10	2	80.667
1	10	2	80.667
1	10	2	80.667
1	10	2	80.667
1	10	2	80.667
1	10	2	80.667
1	10	2	80.667
1	10	2	80.667
1	10	2	80.667
1	10	2	80.667
1	10	2	80.667
1	10	2	80.667
1	10	2	80.667
1	10	2	80.667
1	10	2	80.667
1	10	2	80.667
1	10	2	80.667
1	10	2	80.667
1	10	2	80.667
1	10	2	80.667
1	10	2	80.667
1	10	2	80.667
1	10	2	80.667
1	10	2	80.667
1	10	2	80.667
1	10	2	80.667
1	10	2	80.667
1	10	2	80.667
1	10	2	80.667
1	3	2	80.667
1	3	2	80.667
1	3	2	80.667
1	3	2	80.667
1	3	2	80.667
1	3	2	80.667
1	3	2	80.667
1	3	2	80.667
1	3	2	80.667
1	3	2	80.667
1	3	2	80.667
1	3	2	80.667
1	3	2	80.667
1	3	2	80.667
1	3	2	80.667
1	3	2	80.667
1	3	2	80.667
1	3	2	80.667
1	3	2	80.667
1	3	2	80.667
1	3	2	80.667
1	3	2	80.667
1	3	2	80.667
1	3	2	80.667
1	3	2	80.667
1	3	2	80.667
1	3	2	80.667
1	3	2	80.667
1	3	2	80.667
1	3	2	80.667
1	3	2	80.667
1	3	2	80.667
1	3	2	80.667
1	3	2	80.667
1	3	2	80.667
1	4	2	80.667
1	4	2	80.667
1	4	2	80.667
1	4	2	80.667
1	4	2	80.667
1	4	2	80.667
1	4	2	80.667
1	4	2	80.667
1	4	2	80.667
1	4	2	80.667
1	4	2	80.667
1	4	2	80.667
1	4	2	80.667
1	4	2	80.667
1	4	2	80.667
1	4	2	80.667
1	4	2	80.667
1	4	2	80.667
1	4	2	80.667
1	4	2	80.667
1	4	2	80.667
1	4	2	80.667
1	4	2	80.667
1	4	2	80.667
1	4	2	80.667
1	4	2	80.667
1	4	2	80.667
1	4	2	80.667
1	4	2	80.667
1	4	2	80.667
1	4	2	80.667
1	4	2	80.667
1	4	2	80.667
1	4	2	80.667
1	4	2	80.667
1	4	2	80.667
1	4	2	80.667
1	4	2	80.667
1	4	2	80.667
1	4	2	80.667
1	4	2	80.667
1	4	2	80.667
1	4	2	80.667
1	4	2	80.667
1	4	2	80.667
1	4	2	80.667
1	4	2	80.667
1	4	2	80.667
1	4	2	80.667
1	4	2	80.667
1	4	2	80.667
1	4	2	80.667
1	4	2	80.667
1	4	2	80.667
1	4	2	80.667
1	4	2	80.667
1	4	2	80.667
1	4	2	80.667
1	4	2	80.667
1	4	2	80.667
1	4	2	80.667
1	4	2	80.667
1	4	2	80.667
1	4	2	80.667
1	4	2	80.667
1	4	2	80.667
1	4	2	80.667
1	4	2	80.667
1	4	2	80.667
1	4	2	80.667
1	4	2	80.667
1	4	2	80.667
1	4	2	80.667
1	4	2	80.667
1	4	2	80.667
1	4	2	80.667
1	4	2	80.667
1	4	2	80.667
1	4	2	80.667
1	4	2	80.667
1	4	2	80.667
1	4	2	80.667
1	4	2	80.667
1	4	2	80.667
1	4	2	80.667
1	4	2	80.667
1	4	2	80.667
1	4	2	80.667
1	4	2	80.667
1	4	2	80.667
1	4	2	80.667
1	4	2	80.667
1	4	2	80.667
1	4	2	80.667
1	4	2	80.667
1	4	2	80.667
1	4	2	80.667
1	4	2	80.667
1	4	2	80.667
1	4	2	80.667
1	4	2	80.667
1	4	2	80.667
1	4	2	80.667
1	4	2	80.667
1	4	2	80.667
1	4	2	80.667
1	4	2	80.667
1	4	2	80.667
1	4	2	80.667
1	4	2	80.667
1	4	2	80.667
1	4	2	80.667
1	4	2	80.667
1	4	2	80.667
1	4	2	80.667
1	4	2	80.667
1	4	2	80.667
1	4	2	80.667
1	4	2	80.667
1	4	2	80.667
1	4	2	80.667
1	5	2	80.667
1	5	2	80.667
1	5	2	80.667
1	5	2	80.667
1	5	2	80.667
1	5	2	80.667
1	5	2	80.667
1	5	2	80.667
1	5	2	80.667
1	5	2	80.667
1	5	2	80.667
1	5	2	80.667
1	5	2	80.667
1	5	2	80.667
1	5	2	80.667
1	5	2	80.667
1	5	2	80.667
1	5	2	80.667
1	5	2	80.667
1	5	2	80.667
1	5	2	80.667
1	5	2	80.667
1	5	2	80.667
1	5	2	80.667
1	5	2	80.667
1	5	2	80.667
1	5	2	80.667
1	5	2	80.667
1	5	2	80.667
1	5	2	80.667
1	5	2	80.667
1	5	2	80.667
1	6	2	80.667
1	6	2	80.667
1	6	2	80.667
1	6	2	80.667
1	6	2	80.667
1	6	2	80.667
1	6	2	80.667
1	6	2	80.667
1	6	2	80.667
1	6	2	80.667
1	6	2	80.667
1	7	2	80.667
1	7	2	80.667
1	7	2	80.667
1	7	2	80.667
1	7	2	80.667
1	7	2	80.667
1	7	2	80.667
1	7	2	80.667
1	7	2	80.667
1	7	2	80.667
1	7	2	80.667
1	7	2	80.667
1	7	2	80.667
1	7	2	80.667
1	7	2	80.667
1	7	2	80.667
1	7	2	80.667
1	7	2	80.667
1	7	2	80.667
1	7	2	80.667
1	7	2	80.667
1	7	2	80.667
1	7	2	80.667
1	7	2	80.667
1	7	2	80.667
1	7	2	80.667
1	7	2	80.667
1	7	2	80.667
1	7	2	80.667
1	7	2	80.667
1	7	2	80.667
1	7	2	80.667
1	7	2	80.667
1	7	2	80.667
1	7	2	80.667
1	7	2	80.667
1	7	2	80.667
1	7	2	80.667
1	7	2	80.667
1	7	2	80.667
1	7	2	80.667
1	7	2	80.667
1	7	2	80.667
1	7	2	80.667
1	7	2	80.667
1	7	2	80.667
1	7	2	80.667
1	7	2	80.667
1	7	2	80.667
1	7	2	80.667
1	7	2	80.667
1	7	2	80.667
1	7	2	80.667
1	7	2	80.667
1	7	2	80.667
1	7	2	80.667
1	7	2	80.667
1	7	2	80.667
1	7	2	80.667
1	7	2	80.667
1	7	2	80.667
1	9	2	80.667
1	9	2	80.667
1	9	2	80.667
1	9	2	80.667
1	9	2	80.667
1	9	2	80.667
1	9	2	80.667
1	9	2	80.667
1	9	2	80.667
1	9	2	80.667
1	9	2	80.667
1	9	2	80.667
1	9	2	80.667
1	9	2	80.667
1	9	2	80.667
1	9	2	80.667
1	9	2	80.667
1	9	2	80.667
1	9	2	80.667
1	9	2	80.667
1	9	2	80.667
1	9	2	80.667
1	9	2	80.667
1	9	2	80.667
1	9	2	80.667
1	9	2	80.667
1	9	2	80.667
1	9	2	80.667
1	9	2	80.667
1	9	2	80.667
1	9	2	80.667
1	9	2	80.667
1	9	2	80.667
1	9	2	80.667
1	9	2	80.667
1	9	2	80.667
1	9	2	80.667
1	9	2	80.667
1	9	2	80.667
1	9	2	80.667
1	9	2	80.667
1	9	2	80.667
1	9	2	80.667
1	9	2	80.667
1	9	2	80.667
1	9	2	80.667
1	9	2	80.667
1	9	2	80.667
1	9	2	80.667
1	9	2	80.667
1	9	2	80.667
1	9	2	80.667
1	9	2	80.667
1	9	2	80.667
1	9	2	80.667
1	9	2	80.667
1	9	2	80.667
1	9	2	80.667
1	9	2	80.667
1	9	2	80.667
1	9	2	80.667
1	9	2	80.667
1	9	2	80.667
1	9	2	80.667
1	9	2	80.667
1	9	2	80.667
1	9	2	80.667
1	9	2	80.667
1	9	2	80.667
1	9	2	80.667
1	9	2	80.667
1	9	2	80.667
1	9	2	80.667
1	9	2	80.667
1	9	2	80.667
1	9	2	80.667
1	9	2	80.667
1	9	2	80.667
1	9	2	80.667
1	9	2	80.667
1	9	2	80.667
1	9	2	80.667
1	9	2	80.667
1	9	2	80.667
1	9	2	80.667
1	9	2	80.667
1	9	2	80.667
1	9	2	80.667
1	9	2	80.667
1	9	2	80.667
1	9	2	80.667
1	9	2	80.667
1	9	2	80.667
1	9	2	80.667
1	9	2	80.667
1	9	2	80.667
1	9	2	80.667
1	9	2	80.667
1	9	2	80.667
1	9	2	80.667
1	9	2	80.667
1	9	2	80.667
1	9	2	80.667
1	9	2	80.667
1	9	2	80.667
1	9	2	80.667
1	9	2	80.667
1	9	2	80.667
1	9	2	80.667
1	9	2	80.667
1	9	2	80.667
1	9	2	80.667
1	9	2	80.667
1	9	2	80.667
1	9	2	80.667
1	9	2	80.667
1	9	2	80.667
1	9	2	80.667
1	9	2	80.667
1	9	2	80.667
1	9	2	80.667
1	9	2	80.667
1	9	2	80.667
1	9	2	80.667
1	9	2	80.667
1	9	2	80.667
1	9	2	80.667
1	9	2	80.667
1	9	2	80.667
1	9	2	80.667
1	9	2	80.667
[truncated: 536,093+ more rows]
